# Supplementary material for: 4-(4-Fluoro­phen­oxy)benzoic acid
Source: Acta Crystallogr Sect E Struct Rep Online. 2009 Jul 25;65(Pt 8):o1971. doi: 10.1107/S1600536809028232 (PMC2977365; doi:10.1107/S1600536809028232)
Supplement: Supplementary file 2 [file e-65-o1971-Isup2.hkl]

# 
# h,k,l, Fc-squared, Fo-squared, sigma(Fo-squared) and status flag 
# 
data_I
_shelx_title ' sr5_0m in P-1  (100K)' 
_shelx_refln_list_code          4 
_shelx_F_calc_maximum       94.69 
_exptl_crystal_F_000       240.00 
_reflns_d_resolution_high  0.6470 
 
loop_ 
 _symmetry_equiv_pos_as_xyz 
 'x, y, z' 
 '-x, -y, -z' 
 
_cell_length_a     5.8850 
_cell_length_b     7.8526 
_cell_length_c    12.0250 
_cell_angle_alpha  91.803 
_cell_angle_beta   96.321 
_cell_angle_gamma 106.027 
 
_shelx_F_squared_multiplier     1.000 
 
loop_ 
 _refln_index_h 
 _refln_index_k 
 _refln_index_l 
 _refln_F_squared_calc 
 _refln_F_squared_meas 
 _refln_F_squared_sigma 
 _refln_observed_status 
   1   0   0       80.67       72.30      0.59 o 
   2   0   0     1641.28     1718.19     10.16 o 
   3   0   0       10.72       13.31      0.33 o 
   4   0   0      118.64      116.09      1.30 o 
   5   0   0        6.67       10.78      0.58 o 
   6   0   0        8.35        8.49      1.35 o 
   7   0   0        0.89        0.74      0.84 o 
   8   0   0       11.60       11.62      1.67 o 
  -8   1   0       39.19       45.92      2.72 o 
  -7   1   0        2.81        3.63      1.08 o 
  -6   1   0      123.09      107.51      3.20 o 
  -5   1   0       20.12       17.00      0.71 o 
  -4   1   0       75.64       72.03      0.84 o 
  -3   1   0      507.27      563.99      3.71 o 
  -2   1   0      234.52      249.45      1.77 o 
  -1   1   0     3785.46     3676.24     24.49 o 
   0   1   0       13.89        9.13      0.14 o 
   1   1   0      210.54      207.38      1.55 o 
   2   1   0       11.25       11.80      0.22 o 
   3   1   0        0.48        0.93      0.13 o 
   4   1   0       29.44       26.34      0.72 o 
   5   1   0      128.04      113.56      1.98 o 
   6   1   0       14.68       12.40      1.35 o 
   7   1   0       54.67       54.38      3.22 o 
   8   1   0       85.91       93.57      4.09 o 
  -8   2   0       12.17        8.67      2.11 o 
  -7   2   0       26.52       29.79      3.55 o 
  -6   2   0       17.50       17.39      1.25 o 
  -5   2   0       10.05       11.17      0.64 o 
  -4   2   0       61.21       67.30      0.80 o 
  -3   2   0        5.80        4.71      0.23 o 
  -2   2   0      146.03      162.39      1.22 o 
  -1   2   0     1024.93     1055.86      6.67 o 
   0   2   0     3057.81     3002.98     16.71 o 
   1   2   0       39.83       44.29      0.40 o 
   2   2   0       14.49       14.30      0.31 o 
   3   2   0      152.96      166.00      1.51 o 
   4   2   0        4.67        1.90      0.28 o 
   5   2   0        1.14        3.37      0.68 o 
   6   2   0        5.07        6.57      1.10 o 
   7   2   0       51.75       59.09      3.27 o 
   8   2   0        5.00        6.10      1.27 o 
  -9   3   0        1.47        1.90      1.26 o 
  -8   3   0        6.16        5.30      1.19 o 
  -7   3   0        0.04        0.19      0.65 o 
  -6   3   0        2.42        1.93      0.45 o 
  -5   3   0       15.11       14.24      0.81 o 
  -4   3   0       36.08       32.65      0.58 o 
  -3   3   0       55.62       55.70      0.58 o 
  -2   3   0       99.51       95.32      0.74 o 
  -1   3   0     1279.47     1330.38      7.98 o 
   0   3   0      269.18      259.71      1.53 o 
   1   3   0      499.81      514.77      3.62 o 
   2   3   0      405.97      439.78      3.51 o 
   3   3   0        0.06        0.03      0.21 o 
   4   3   0        8.47        9.18      0.54 o 
   5   3   0       18.54       16.18      0.85 o 
   6   3   0       12.76       10.61      1.07 o 
   7   3   0       22.70       24.16      1.67 o 
  -9   4   0        5.26        3.70      2.93 o 
  -8   4   0        5.75        6.89      1.62 o 
  -7   4   0        6.82        5.99      1.38 o 
  -6   4   0        3.41        3.68      0.51 o 
  -5   4   0      103.49      104.82      1.46 o 
  -4   4   0       55.85       54.59      0.74 o 
  -3   4   0       12.25       11.97      0.31 o 
  -2   4   0       48.69       60.97      0.61 o 
  -1   4   0      752.77      835.09      5.00 o 
   0   4   0       94.09       86.72      0.76 o 
   1   4   0        0.60        0.65      0.14 o 
   2   4   0      109.46      118.41      1.11 o 
   3   4   0       76.88       76.77      1.30 o 
   4   4   0        0.04        0.24      0.29 o 
   5   4   0       11.57        8.78      0.93 o 
   6   4   0        7.81        7.91      0.99 o 
   7   4   0       63.24       64.23      2.84 o 
  -8   5   0       25.67       31.12      2.55 o 
  -7   5   0        4.46        4.96      1.33 o 
  -6   5   0      112.73      112.88      1.99 o 
  -5   5   0       36.09       38.35      1.07 o 
  -4   5   0        1.12        1.48      0.23 o 
  -3   5   0        7.52        8.84      0.32 o 
  -2   5   0       43.54       51.39      0.64 o 
  -1   5   0       23.62       23.55      0.42 o 
   0   5   0       11.03       11.96      0.35 o 
   1   5   0      148.57      136.37      1.37 o 
   2   5   0       21.94       21.97      0.66 o 
   3   5   0        1.59        1.21      0.33 o 
   4   5   0       39.55       36.88      1.18 o 
   5   5   0        0.13        0.49      0.56 o 
   6   5   0        6.85        7.58      1.00 o 
  -8   6   0        0.89       -0.86      0.86 o 
  -7   6   0       28.24       28.05      2.53 o 
  -6   6   0       18.21       17.09      2.00 o 
  -5   6   0       11.96       12.80      0.79 o 
  -4   6   0       45.15       42.48      0.87 o 
  -3   6   0        6.52        7.71      0.71 o 
  -2   6   0       15.23       11.96      0.54 o 
  -1   6   0        4.90        4.89      0.33 o 
   0   6   0      173.41      162.51      1.92 o 
   1   6   0      586.26      556.27      5.45 o 
   2   6   0        0.06       -0.01      0.30 o 
   3   6   0       27.87       23.26      0.82 o 
   4   6   0        6.88        5.89      0.67 o 
   5   6   0        1.14        0.68      0.56 o 
   6   6   0        1.16        1.92      0.86 o 
  -8   7   0        7.04        7.82      1.63 o 
  -7   7   0        0.88        2.00      0.76 o 
  -6   7   0       11.37       12.68      0.98 o 
  -5   7   0        4.37        5.61      0.60 o 
  -4   7   0       18.53       18.51      0.82 o 
  -3   7   0       36.23       29.70      0.84 o 
  -2   7   0      159.21      150.37      2.10 o 
  -1   7   0      159.87      161.48      1.86 o 
   0   7   0      798.85      750.48      7.82 o 
   1   7   0       49.02       51.34      1.28 o 
   2   7   0       13.21       13.77      1.13 o 
   3   7   0        1.98        2.74      0.54 o 
   4   7   0        0.58        1.29      0.55 o 
   5   7   0        8.21        7.16      0.92 o 
  -8   8   0       15.69       16.22      1.90 o 
  -7   8   0      120.79      127.10      3.18 o 
  -6   8   0        1.93        2.13      1.17 o 
  -5   8   0       29.23       29.84      2.18 o 
  -4   8   0        0.57        0.02      0.70 o 
  -3   8   0       19.38       16.93      0.90 o 
  -2   8   0       84.64       86.54      1.71 o 
  -1   8   0       13.81       17.49      1.44 o 
   0   8   0       27.32       27.12      1.17 o 
   1   8   0       32.68       33.35      1.35 o 
   2   8   0       12.26       12.74      0.98 o 
   3   8   0       28.14       28.73      1.26 o 
   4   8   0        8.53        8.42      0.92 o 
  -7   9   0        0.13       -0.49      1.02 o 
  -6   9   0        6.59        4.80      1.51 o 
  -5   9   0        6.53        7.88      1.32 o 
  -4   9   0        0.04        0.64      0.51 o 
  -3   9   0        5.32        4.45      1.24 o 
  -2   9   0        6.14        6.99      1.01 o 
  -1   9   0       32.19       34.65      1.69 o 
   0   9   0      113.63      112.68      2.89 o 
   1   9   0      130.86      133.57      2.86 o 
   2   9   0       98.89      100.18      3.13 o 
   3   9   0       59.40       61.95      1.96 o 
  -7  10   0       10.65       11.57      2.01 o 
  -6  10   0        0.47       -0.28      1.11 o 
  -5  10   0       19.11       17.57      1.84 o 
  -4  10   0        8.93        8.86      0.92 o 
  -3  10   0        4.48        4.20      0.87 o 
  -2  10   0       51.20       50.77      2.53 o 
  -1  10   0        7.14        9.99      1.46 o 
   0  10   0       39.41       39.10      2.46 o 
   1  10   0      129.19      123.17      3.40 o 
   2  10   0       20.61       18.94      1.60 o 
  -5  11   0       74.69       71.88      4.01 o 
  -4  11   0        8.89        8.79      1.69 o 
  -3  11   0        0.27        2.00      0.85 o 
  -2  11   0        0.00        2.01      0.86 o 
  -1  11   0       23.48       24.65      1.83 o 
   0  11   0       17.24       15.14      1.50 o 
   1  11   0        4.40        4.32      1.15 o 
  -3  12   0        8.73        8.23      1.67 o 
  -2  12   0        0.26        0.23      0.93 o 
   2 -12   1        3.11        2.82      1.23 o 
   3 -12   1        2.75        2.02      1.02 o 
  -1 -11   1       11.25       11.14      2.13 o 
   0 -11   1       22.89       19.62      1.62 o 
   1 -11   1        0.29        0.59      0.97 o 
   2 -11   1       10.04        8.61      1.06 o 
   3 -11   1        0.95        1.86      0.69 o 
   4 -11   1        2.82        3.71      1.09 o 
   5 -11   1      136.53      148.20      5.97 o 
  -2 -10   1        0.04        0.29      0.74 o 
  -1 -10   1        4.66        5.15      1.02 o 
   0 -10   1       35.42       31.32      2.97 o 
   1 -10   1       11.96       12.41      1.40 o 
   2 -10   1       77.33       82.89      2.97 o 
   3 -10   1       18.33       17.17      1.52 o 
   4 -10   1       49.86       56.69      3.27 o 
   5 -10   1       94.53       96.51      3.63 o 
   6 -10   1        2.66        4.32      2.06 o 
  -3  -9   1        0.86        2.51      0.74 o 
  -2  -9   1       87.97       93.82      2.33 o 
  -1  -9   1        4.60        4.43      1.74 o 
   0  -9   1       37.68       38.16      1.97 o 
   1  -9   1        2.97        4.91      1.02 o 
   2  -9   1       38.37       34.45      1.72 o 
   3  -9   1       43.85       40.64      2.61 o 
   4  -9   1       19.09       20.42      1.10 o 
   5  -9   1        3.67        3.47      1.10 o 
   6  -9   1        1.61        3.28      1.06 o 
   7  -9   1       17.28       20.68      2.30 o 
  -4  -8   1        0.20        0.34      0.55 o 
  -3  -8   1       22.79       25.77      1.17 o 
  -2  -8   1        2.49        1.47      0.59 o 
  -1  -8   1        0.59        1.59      0.57 o 
   0  -8   1        1.75        3.03      0.48 o 
   1  -8   1        3.42        3.38      0.58 o 
   2  -8   1        1.16        1.42      0.35 o 
   3  -8   1        0.08        1.11      0.49 o 
   4  -8   1       32.78       29.39      1.00 o 
   5  -8   1       30.69       28.95      5.12 o 
   6  -8   1       18.06       22.21      1.84 o 
   7  -8   1        1.80        1.17      0.70 o 
   8  -8   1       25.33       27.61      2.31 o 
  -5  -7   1        0.53        0.84      0.60 o 
  -4  -7   1        3.53        3.14      0.61 o 
  -3  -7   1        7.72        7.31      0.69 o 
  -2  -7   1        0.01       -0.43      0.43 o 
  -1  -7   1        8.27        7.89      0.59 o 
   0  -7   1       89.32       84.70      1.32 o 
   1  -7   1       22.51       22.47      0.53 o 
   2  -7   1        2.77        2.76      0.41 o 
   3  -7   1       11.09        7.48      0.57 o 
   4  -7   1      103.06       91.45      1.50 o 
   5  -7   1       12.25       12.26      1.00 o 
   6  -7   1        8.10        7.51      1.07 o 
   7  -7   1       33.69       30.82      1.54 o 
   8  -7   1        6.73        3.93      1.39 o 
  -6  -6   1       12.15       16.96      1.50 o 
  -5  -6   1        0.58        0.92      0.56 o 
  -4  -6   1       48.03       38.06      1.22 o 
  -3  -6   1       44.15       38.39      1.19 o 
  -2  -6   1        8.64        9.06      0.57 o 
  -1  -6   1      323.59      315.90      3.69 o 
   0  -6   1       12.52       12.98      0.47 o 
   1  -6   1        6.11        5.74      0.42 o 
   2  -6   1       41.45       41.08      0.87 o 
   3  -6   1       43.69       36.29      0.88 o 
   4  -6   1       96.95       94.91      1.41 o 
   5  -6   1        0.04        0.12      0.56 o 
   6  -6   1        2.32        2.76      0.63 o 
   7  -6   1        0.19       -0.05      0.58 o 
   8  -6   1        1.94        2.04      1.25 o 
  -6  -5   1       41.49       41.81      1.81 o 
  -5  -5   1        4.56        3.39      0.71 o 
  -4  -5   1       51.36       43.13      1.06 o 
  -3  -5   1        8.64        9.18      0.50 o 
  -2  -5   1       67.60       65.85      0.86 o 
  -1  -5   1      202.21      211.81      1.78 o 
   0  -5   1       21.09       18.51      0.39 o 
   1  -5   1       11.60       14.86      0.34 o 
   2  -5   1        2.84        2.21      0.19 o 
   3  -5   1        9.82       11.35      0.35 o 
   4  -5   1        0.00        0.16      0.21 o 
   5  -5   1       54.76       53.90      1.19 o 
   6  -5   1      291.63      286.49      3.73 o 
   7  -5   1        1.30        0.08      0.89 o 
   8  -5   1       14.79       17.71      2.18 o 
  -7  -4   1        3.13        4.23      2.59 o 
  -6  -4   1        8.15       12.76      1.16 o 
  -5  -4   1       52.56       46.21      1.68 o 
  -4  -4   1        4.34        2.45      0.38 o 
  -3  -4   1       37.75       31.70      0.68 o 
  -2  -4   1      251.93      270.54      2.04 o 
  -1  -4   1      610.88      652.33      4.50 o 
   0  -4   1        2.66        5.34      0.29 o 
   1  -4   1      126.57      127.30      1.04 o 
   2  -4   1        6.52        6.67      0.25 o 
   3  -4   1        0.07        0.94      0.19 o 
   4  -4   1        2.20        2.59      0.23 o 
   5  -4   1      424.28      413.38      4.14 o 
   6  -4   1       32.19       30.23      1.05 o 
   7  -4   1        2.91        3.72      1.30 o 
   8  -4   1        4.20        5.74      1.60 o 
  -7  -3   1       59.60       62.28      2.32 o 
  -6  -3   1       36.45       37.78      1.73 o 
  -5  -3   1       57.30       49.89      1.53 o 
  -4  -3   1       42.26       47.64      1.07 o 
  -3  -3   1        1.52        1.69      0.22 o 
  -2  -3   1       96.90      110.26      1.02 o 
  -1  -3   1      642.56      693.40      7.25 o 
   0  -3   1       73.05       87.42      0.79 o 
   1  -3   1      789.73      859.74      4.59 o 
   2  -3   1       35.95       37.26      0.42 o 
   3  -3   1      300.45      306.04      2.12 o 
   4  -3   1        7.58        6.73      0.33 o 
   5  -3   1        9.15        9.45      0.49 o 
   6  -3   1       34.10       31.81      1.15 o 
   7  -3   1       49.53       45.32      2.38 o 
   8  -3   1        2.62        1.69      0.83 o 
  -8  -2   1        1.83        4.51      1.11 o 
  -7  -2   1        8.66       10.20      1.40 o 
  -6  -2   1        0.03        0.85      0.71 o 
  -5  -2   1      928.33      839.21     10.93 o 
  -4  -2   1       98.58      110.66      1.52 o 
  -3  -2   1       48.24       44.98      0.72 o 
  -2  -2   1     2393.70     2631.59     17.22 o 
  -1  -2   1     1677.53     1738.96     41.14 o 
   0  -2   1     1589.15     1705.18     11.53 o 
   1  -2   1     4672.31     4586.60     24.79 o 
   2  -2   1      143.86      138.41      0.95 o 
   3  -2   1     1137.09     1164.52      6.01 o 
   4  -2   1       24.54       26.36      0.48 o 
   5  -2   1       17.84       20.07      0.80 o 
   6  -2   1       17.47       16.18      1.08 o 
   7  -2   1       88.45       87.73      2.53 o 
   8  -2   1        7.88        7.07      1.11 o 
  -8  -1   1       92.42      103.45      4.73 o 
  -7  -1   1       40.34       43.04      2.39 o 
  -6  -1   1      226.20      202.85      4.88 o 
  -5  -1   1        0.27        1.25      0.34 o 
  -4  -1   1        0.31        0.17      0.21 o 
  -3  -1   1       28.78       20.17      0.43 o 
  -2  -1   1      174.41      187.11      1.60 o 
  -1  -1   1      262.92      273.01      5.73 o 
   0  -1   1        1.98        0.33      0.07 o 
   1  -1   1      638.04      627.38      3.73 o 
   2  -1   1       36.17       33.59      0.45 o 
   3  -1   1       27.95       29.20      0.42 o 
   4  -1   1       75.52       78.84      0.88 o 
   5  -1   1       43.00       37.41      0.99 o 
   6  -1   1       20.65       15.70      2.42 o 
   7  -1   1       38.95       32.66      2.93 o 
   8  -1   1       97.75      109.46      4.70 o 
  -8   0   1        1.60        0.54      0.95 o 
  -7   0   1        8.39       10.13      1.53 o 
  -6   0   1       14.22       14.43      0.75 o 
  -5   0   1       38.59       35.53      1.37 o 
  -4   0   1       55.42       54.78      0.74 o 
  -3   0   1      219.51      254.11      2.02 o 
  -2   0   1        5.92        5.53      0.17 o 
  -1   0   1       91.40       99.67      0.74 o 
   1   0   1      662.12      674.65      3.78 o 
   2   0   1      732.50      730.68      4.34 o 
   3   0   1      402.95      414.38      2.85 o 
   4   0   1      109.86      110.89      1.29 o 
   5   0   1       46.47       38.96      1.03 o 
   6   0   1       62.59       53.32      1.92 o 
   7   0   1        0.12       -0.68      0.68 o 
   8   0   1        1.99        3.14      1.17 o 
  -8   1   1        0.21       -0.14      0.97 o 
  -7   1   1        9.98       10.54      2.82 o 
  -6   1   1       72.48       62.35      2.34 o 
  -5   1   1       36.68       36.13      1.15 o 
  -4   1   1      187.27      209.95      1.82 o 
  -3   1   1      769.67      795.45      5.27 o 
  -2   1   1      154.75      145.58      1.10 o 
  -1   1   1      502.09      498.29      3.46 o 
   0   1   1      897.40      887.12      5.20 o 
   1   1   1        2.02        1.46      0.11 o 
   2   1   1       37.63       36.99      0.38 o 
   3   1   1       23.11       22.85      0.41 o 
   4   1   1       73.87       71.88      0.92 o 
   5   1   1        0.95        1.03      0.34 o 
   6   1   1       27.05       28.33      1.86 o 
   7   1   1       13.55       14.43      1.65 o 
   8   1   1       15.74       16.28      1.87 o 
  -9   2   1        0.40        0.40      0.90 o 
  -8   2   1        0.00        2.12      1.05 o 
  -7   2   1        0.82       -0.43      0.99 o 
  -6   2   1       73.14       71.47      2.05 o 
  -5   2   1        1.39        1.81      0.48 o 
  -4   2   1       57.99       70.10      0.93 o 
  -3   2   1       14.50       12.97      0.28 o 
  -2   2   1      768.78      797.38      4.63 o 
  -1   2   1       44.62       43.14      0.47 o 
   0   2   1      182.48      193.45      1.15 o 
   1   2   1      133.97      143.38      0.87 o 
   2   2   1      906.05      935.87      5.51 o 
   3   2   1      194.53      201.53      1.66 o 
   4   2   1       18.26       22.65      0.58 o 
   5   2   1       28.18       31.94      1.54 o 
   6   2   1      313.11      280.99      5.28 o 
   7   2   1       24.21       23.76      1.68 o 
   8   2   1       48.43       55.20      2.85 o 
  -9   3   1        1.79        2.21      0.92 o 
  -8   3   1        0.17        0.42      0.83 o 
  -7   3   1       25.39       21.97      1.36 o 
  -6   3   1        0.29        0.21      0.33 o 
  -5   3   1       13.69       14.45      0.89 o 
  -4   3   1       32.41       31.54      0.59 o 
  -3   3   1        4.28        1.38      0.16 o 
  -2   3   1        4.21        2.86      0.15 o 
  -1   3   1      768.04      778.92      4.24 o 
   0   3   1        1.48        3.50      0.17 o 
   1   3   1       49.39       55.36      0.58 o 
   2   3   1       78.21       81.74      0.82 o 
   3   3   1        2.27        2.22      0.27 o 
   4   3   1        5.45        6.53      0.31 o 
   5   3   1       88.89       86.07      2.40 o 
   6   3   1        1.19        0.67      0.57 o 
   7   3   1        2.01        1.56      0.75 o 
  -9   4   1        0.00       -0.47      1.29 o 
  -8   4   1        7.84        7.89      1.71 o 
  -7   4   1        8.57        9.98      2.07 o 
  -6   4   1      114.81      111.58      2.07 o 
  -5   4   1       24.74       22.78      0.75 o 
  -4   4   1      407.06      379.99      2.88 o 
  -3   4   1        2.10        1.23      0.16 o 
  -2   4   1       94.90      115.28      0.95 o 
  -1   4   1      320.17      367.84      2.34 o 
   0   4   1       22.74       23.96      0.35 o 
   1   4   1        0.91        0.98      0.13 o 
   2   4   1        0.23        0.56      0.23 o 
   3   4   1       25.61       26.79      1.18 o 
   4   4   1        5.69        4.86      0.49 o 
   5   4   1        1.40        1.39      0.60 o 
   6   4   1        0.22        1.35      0.68 o 
   7   4   1        1.00        2.47      0.84 o 
  -8   5   1        0.26       -0.70      0.98 o 
  -7   5   1       13.23       15.09      1.90 o 
  -6   5   1       11.79       11.32      1.00 o 
  -5   5   1      432.44      417.83      4.40 o 
  -4   5   1       25.79       22.11      0.59 o 
  -3   5   1        2.42        2.68      0.23 o 
  -2   5   1      143.96      157.79      1.57 o 
  -1   5   1      612.90      611.12      3.88 o 
   0   5   1      135.67      153.35      1.24 o 
   1   5   1       63.75       60.88      0.79 o 
   2   5   1       52.87       52.02      1.61 o 
   3   5   1       27.91       28.64      1.04 o 
   4   5   1        4.64        4.36      0.61 o 
   5   5   1        5.47        4.68      0.85 o 
   6   5   1        1.21        1.81      0.67 o 
  -8   6   1        7.68       10.75      1.82 o 
  -7   6   1       93.00       89.59      3.92 o 
  -6   6   1       44.14       45.09      1.52 o 
  -5   6   1        0.04        0.00      0.30 o 
  -4   6   1       36.66       38.79      0.84 o 
  -3   6   1       71.32       74.42      1.18 o 
  -2   6   1       12.76        6.22      0.57 o 
  -1   6   1      268.66      267.35      2.68 o 
   0   6   1      101.04       98.58      1.33 o 
   1   6   1      362.38      341.41      3.45 o 
   2   6   1        1.63        1.50      0.37 o 
   3   6   1        2.60        2.47      0.54 o 
   4   6   1        2.42        2.08      0.74 o 
   5   6   1        7.34        9.65      1.80 o 
   6   6   1        0.01        1.78      0.80 o 
  -8   7   1        3.02        1.81      1.18 o 
  -7   7   1       36.07       39.25      1.94 o 
  -6   7   1        0.52        0.63      1.63 o 
  -5   7   1       16.21       16.45      0.87 o 
  -4   7   1       36.09       39.13      1.20 o 
  -3   7   1      190.96      160.73      2.13 o 
  -2   7   1       19.38       12.17      0.63 o 
  -1   7   1       33.92       35.85      0.93 o 
   0   7   1      231.91      221.29      3.64 o 
   1   7   1      190.15      186.86      2.79 o 
   2   7   1       37.66       35.50      1.25 o 
   3   7   1        4.94        7.67      0.77 o 
   4   7   1       33.17       35.09      1.41 o 
   5   7   1        3.45        5.15      0.90 o 
  -8   8   1        6.72        4.04      1.35 o 
  -7   8   1       73.21       69.20      3.38 o 
  -6   8   1        2.53        1.14      0.89 o 
  -5   8   1       21.90       21.74      2.30 o 
  -4   8   1      177.38      163.45      2.78 o 
  -3   8   1       69.89       55.83      1.72 o 
  -2   8   1       28.66       29.04      1.12 o 
  -1   8   1       65.39       68.36      1.36 o 
   0   8   1        2.52        3.09      0.61 o 
   1   8   1       53.41       50.93      1.65 o 
   2   8   1       35.61       33.08      1.45 o 
   3   8   1        0.17        0.17      0.64 o 
   4   8   1        0.64        0.82      0.79 o 
  -7   9   1       29.99       30.14      2.38 o 
  -6   9   1       28.84       30.23      2.50 o 
  -5   9   1        3.85        3.92      1.25 o 
  -4   9   1        1.65        3.30      0.75 o 
  -3   9   1       25.60       25.72      1.42 o 
  -2   9   1       60.66       57.63      2.08 o 
  -1   9   1       12.75       12.89      1.18 o 
   0   9   1        0.18        1.49      0.63 o 
   1   9   1       34.08       33.67      1.72 o 
   2   9   1       12.28       14.78      1.16 o 
   3   9   1       37.88       38.43      2.01 o 
  -7  10   1        0.03       -0.69      1.06 o 
  -6  10   1        5.78        7.80      1.73 o 
  -5  10   1        0.45        1.20      0.96 o 
  -4  10   1       74.45       77.17      2.37 o 
  -3  10   1       14.51       18.87      1.83 o 
  -2  10   1        4.58        4.26      1.23 o 
  -1  10   1       47.70       57.18      2.31 o 
   0  10   1      103.28      104.47      3.12 o 
   1  10   1       29.85       25.53      1.71 o 
   2  10   1        0.66        2.74      1.00 o 
  -5  11   1       20.68       17.52      2.39 o 
  -4  11   1       98.60      118.62      3.01 o 
  -3  11   1        5.71        6.63      1.41 o 
  -2  11   1        2.98        4.85      1.32 o 
  -1  11   1       11.83       10.77      1.37 o 
   0  11   1        3.20        3.90      1.01 o 
   1  11   1        0.22        0.97      0.86 o 
  -3  12   1        2.47        4.00      1.16 o 
  -2  12   1        0.69        1.53      0.99 o 
   2 -12   2        4.04        5.31      1.09 o 
   3 -12   2       20.66       20.08      1.52 o 
  -1 -11   2       10.63       11.38      1.70 o 
   0 -11   2       41.75       34.48      3.28 o 
   1 -11   2       29.58       34.11      1.94 o 
   2 -11   2        3.35        6.60      1.05 o 
   3 -11   2       10.38       13.12      1.42 o 
   4 -11   2        9.02        8.25      1.67 o 
   5 -11   2       59.16       57.68      3.65 o 
  -2 -10   2        1.41        1.70      0.76 o 
  -1 -10   2        5.05        3.94      0.96 o 
   0 -10   2        6.53        5.58      1.02 o 
   1 -10   2       12.47       13.97      1.32 o 
   2 -10   2       12.08       15.52      1.80 o 
   3 -10   2       10.36       12.80      1.48 o 
   4 -10   2       31.87       35.79      1.44 o 
   5 -10   2        7.90       10.36      4.90 o 
   6 -10   2       13.12       15.91      2.24 o 
  -3  -9   2        0.08       -0.32      0.60 o 
  -2  -9   2        0.02        0.12      0.68 o 
  -1  -9   2       49.70       49.22      1.89 o 
   0  -9   2        3.32        2.76      0.86 o 
   1  -9   2       30.55       31.48      1.69 o 
   2  -9   2       36.29       37.46      1.78 o 
   3  -9   2       21.67       22.99      1.57 o 
   4  -9   2       11.62       13.40      1.09 o 
   5  -9   2        2.37        4.11      1.04 o 
   6  -9   2        1.89        2.13      2.00 o 
   7  -9   2       17.14       16.67      2.13 o 
  -4  -8   2        3.64        3.07      0.63 o 
  -3  -8   2        1.66        1.39      0.52 o 
  -2  -8   2       26.62       29.00      1.44 o 
  -1  -8   2       11.78       10.06      0.90 o 
   0  -8   2       14.59       16.10      1.00 o 
   1  -8   2        2.51        2.13      0.59 o 
   2  -8   2       14.02       14.59      0.80 o 
   3  -8   2        0.29       -0.24      0.43 o 
   4  -8   2       38.81       30.40      1.00 o 
   5  -8   2       11.00       10.39      1.33 o 
   6  -8   2        9.47       12.28      2.48 o 
   7  -8   2        0.44        0.51      1.05 o 
   8  -8   2        0.32       -0.94      0.94 o 
  -5  -7   2        0.08        1.06      0.59 o 
  -4  -7   2        7.25        7.51      0.75 o 
  -3  -7   2        2.30        1.69      0.45 o 
  -2  -7   2        3.57        3.71      0.42 o 
  -1  -7   2        4.20        5.08      0.52 o 
   0  -7   2       39.31       42.09      1.07 o 
   1  -7   2      532.73      531.40      6.67 o 
   2  -7   2       24.24       26.05      0.87 o 
   3  -7   2       47.30       36.11      1.13 o 
   4  -7   2       77.58       65.64      1.34 o 
   5  -7   2        4.80        4.50      0.59 o 
   6  -7   2        7.31        8.58      0.89 o 
   7  -7   2        1.63        2.33      0.79 o 
   8  -7   2        0.15        0.34      1.03 o 
  -6  -6   2       86.56       86.27      2.90 o 
  -5  -6   2        1.96        3.25      0.70 o 
  -4  -6   2        8.39        6.08      0.65 o 
  -3  -6   2        0.73        0.07      0.28 o 
  -2  -6   2        5.24        4.33      0.39 o 
  -1  -6   2      106.61      112.20      2.09 o 
   0  -6   2      324.76      292.86      3.40 o 
   1  -6   2        4.51        2.46      0.44 o 
   2  -6   2       14.48       17.56      0.70 o 
   3  -6   2       67.67       54.52      1.02 o 
   4  -6   2       26.44       27.08      1.01 o 
   5  -6   2        3.12        2.61      0.49 o 
   6  -6   2        7.98        8.24      0.86 o 
   7  -6   2        0.77        0.18      0.64 o 
   8  -6   2        3.37        3.22      1.33 o 
  -6  -5   2        0.04        0.75      0.61 o 
  -5  -5   2        0.09        0.64      0.60 o 
  -4  -5   2       27.72       21.59      0.82 o 
  -3  -5   2       16.53       14.39      0.84 o 
  -2  -5   2        7.17        7.10      0.32 o 
  -1  -5   2      128.53      123.55      1.13 o 
   0  -5   2       26.48       22.61      0.47 o 
   1  -5   2      472.03      510.93      3.25 o 
   2  -5   2      419.38      437.12      2.87 o 
   3  -5   2        0.04        0.75      0.18 o 
   4  -5   2       59.19       62.99      1.01 o 
   5  -5   2       48.77       46.87      1.23 o 
   6  -5   2      103.35      101.80      3.20 o 
   7  -5   2       23.70       26.61      2.40 o 
   8  -5   2       15.85       16.09      2.23 o 
  -7  -4   2      133.00      137.99      4.30 o 
  -6  -4   2       36.28       36.53      1.67 o 
  -5  -4   2       18.71       17.29      1.10 o 
  -4  -4   2       83.27       70.10      2.27 o 
  -3  -4   2       61.39       65.72      0.83 o 
  -2  -4   2       17.21       15.62      0.89 o 
  -1  -4   2      566.44      618.71      4.82 o 
   0  -4   2        9.85       13.50      0.30 o 
   1  -4   2     2443.53     2521.17     13.88 o 
   2  -4   2     1950.22     2088.86     10.77 o 
   3  -4   2      251.25      275.54      2.03 o 
   4  -4   2      102.25      104.69      1.14 o 
   5  -4   2      290.96      293.67      3.35 o 
   6  -4   2        5.04        5.23      0.53 o 
   7  -4   2        1.87        0.47      0.97 o 
   8  -4   2        1.32        0.52      1.38 o 
  -7  -3   2       75.10       82.22      2.66 o 
  -6  -3   2       10.92       13.13      1.32 o 
  -5  -3   2       71.41       61.83      1.68 o 
  -4  -3   2      237.71      203.31      2.86 o 
  -3  -3   2       22.30       24.98      0.87 o 
  -2  -3   2        0.01        0.84      0.38 o 
  -1  -3   2       13.07       16.00      0.81 o 
   0  -3   2      201.34      199.06      1.44 o 
   1  -3   2        0.03        0.99      0.13 o 
   2  -3   2      428.54      473.66      2.98 o 
   3  -3   2      167.19      176.52      1.32 o 
   4  -3   2       60.01       61.44      0.85 o 
   5  -3   2       15.78       15.98      0.61 o 
   6  -3   2       57.45       54.99      1.42 o 
   7  -3   2       20.80       21.76      1.44 o 
   8  -3   2       13.16       16.16      1.94 o 
  -8  -2   2        2.77        3.01      0.82 o 
  -7  -2   2        4.56        5.68      1.15 o 
  -6  -2   2        0.22       -0.63      0.63 o 
  -5  -2   2      206.12      193.83      3.45 o 
  -4  -2   2       56.78       49.34      1.18 o 
  -3  -2   2        2.34        2.46      0.21 o 
  -2  -2   2        1.79        2.23      0.34 o 
   0  -2   2     1690.20     1762.79     11.08 o 
   1  -2   2     4738.28     4660.73     26.13 o 
   2  -2   2       79.85       86.14      0.70 o 
   3  -2   2       39.32       41.65      0.50 o 
   4  -2   2       90.73      101.24      1.30 o 
   5  -2   2       32.39       35.47      1.02 o 
   6  -2   2        3.83        2.20      0.64 o 
   7  -2   2        5.54        7.22      1.00 o 
   8  -2   2        1.76        3.07      0.89 o 
  -8  -1   2       12.68       13.29      3.15 o 
  -7  -1   2       35.04       40.43      2.27 o 
  -6  -1   2       76.95       74.94      3.19 o 
  -5  -1   2      246.26      219.94      3.05 o 
  -4  -1   2       64.02       58.55      1.01 o 
  -3  -1   2       16.00       17.87      0.45 o 
  -2  -1   2       83.36       77.17      0.75 o 
  -1  -1   2       84.52       98.02      2.06 o 
   0  -1   2        0.23       -0.08      0.08 o 
   1  -1   2      803.77      812.55      4.80 o 
   2  -1   2       60.30       70.36      0.67 o 
   3  -1   2        0.05        0.17      0.12 o 
   4  -1   2      203.94      221.67      2.04 o 
   5  -1   2       58.63       59.61      1.21 o 
   6  -1   2       29.61       29.46      1.23 o 
   7  -1   2        0.22        0.34      0.86 o 
   8  -1   2        9.30        8.97      1.57 o 
  -8   0   2        3.46        5.19      1.15 o 
  -7   0   2       11.29       13.70      1.57 o 
  -6   0   2        0.92        0.91      0.64 o 
  -5   0   2        6.43        5.80      0.49 o 
  -4   0   2      173.11      176.78      1.70 o 
  -3   0   2      271.45      280.42      2.30 o 
  -2   0   2       18.03       14.14      0.25 o 
  -1   0   2        5.89        5.88      0.23 o 
   0   0   2      279.63      276.46      1.91 o 
   1   0   2     8966.97     8637.53     49.76 o 
   2   0   2       92.14      110.98      0.83 o 
   3   0   2      780.98      826.35      5.31 o 
   4   0   2       45.13       47.73      1.43 o 
   5   0   2       34.05       39.29      1.07 o 
   6   0   2        1.08        1.35      0.52 o 
   7   0   2        0.56        1.02      0.95 o 
   8   0   2       34.51       40.56      2.21 o 
  -8   1   2        0.33        1.31      2.26 o 
  -7   1   2       18.65       23.45      2.39 o 
  -6   1   2       53.69       44.65      2.46 o 
  -5   1   2        0.55        2.01      0.46 o 
  -4   1   2       59.08       60.17      0.91 o 
  -3   1   2        4.30        1.99      0.20 o 
  -2   1   2        0.14        0.60      0.12 o 
  -1   1   2        1.40        1.40      0.17 o 
   0   1   2     1873.03     1883.63     11.32 o 
   1   1   2       13.31       17.33      0.26 o 
   2   1   2        0.17        0.33      0.09 o 
   3   1   2        7.36        7.56      0.27 o 
   4   1   2        2.83        2.76      0.29 o 
   5   1   2        2.08        2.25      0.38 o 
   6   1   2       74.19       74.97      2.86 o 
   7   1   2       22.99       23.46      1.67 o 
   8   1   2        2.52        4.12      1.68 o 
  -9   2   2       42.99       51.69      2.92 o 
  -8   2   2        8.35        4.63      1.71 o 
  -7   2   2        5.95        3.55      1.37 o 
  -6   2   2       14.38       10.19      0.89 o 
  -5   2   2        9.51       10.10      0.61 o 
  -4   2   2       93.20      108.13      1.31 o 
  -3   2   2       34.82       38.14      0.53 o 
  -2   2   2      154.39      164.69      1.13 o 
  -1   2   2       20.92       23.51      0.34 o 
   0   2   2        6.54        6.73      0.27 o 
   1   2   2      128.38      118.59      0.80 o 
   2   2   2      138.88      132.83      0.99 o 
   3   2   2      150.24      151.28      1.26 o 
   4   2   2       20.45       20.57      0.47 o 
   5   2   2       83.32       78.62      1.92 o 
   6   2   2      182.92      173.83      3.94 o 
   7   2   2        0.26        0.87      0.63 o 
  -9   3   2       31.21       36.34      2.07 o 
  -8   3   2        1.21        0.09      0.86 o 
  -7   3   2       50.97       43.80      2.04 o 
  -6   3   2       69.12       70.55      1.55 o 
  -5   3   2       26.36       27.40      0.83 o 
  -4   3   2        0.00        0.37      0.22 o 
  -3   3   2        2.03        2.42      0.16 o 
  -2   3   2      215.32      218.26      1.59 o 
  -1   3   2      117.37      112.32      0.86 o 
   0   3   2      363.78      387.04      2.30 o 
   1   3   2      124.69      106.66      0.83 o 
   2   3   2     1214.62     1202.51      6.80 o 
   3   3   2       37.33       41.83      0.69 o 
   4   3   2       11.32       11.54      0.82 o 
   5   3   2       63.94       60.55      2.04 o 
   6   3   2        0.14        0.01      0.53 o 
   7   3   2       13.22       10.19      1.24 o 
  -9   4   2       11.23       12.18      2.15 o 
  -8   4   2       35.85       37.70      2.17 o 
  -7   4   2        3.66        2.63      0.91 o 
  -6   4   2      262.46      259.09      3.53 o 
  -5   4   2      113.03      110.39      1.56 o 
  -4   4   2      955.02      920.99      8.92 o 
  -3   4   2        4.22        5.71      0.27 o 
  -2   4   2      101.71      105.53      0.92 o 
  -1   4   2      106.13      109.92      0.95 o 
   0   4   2      384.91      394.71      2.48 o 
   1   4   2        0.88        1.40      0.13 o 
   2   4   2       21.52       24.19      0.51 o 
   3   4   2        1.74        1.70      0.25 o 
   4   4   2       17.07       18.43      0.86 o 
   5   4   2        7.02        6.84      1.77 o 
   6   4   2        0.40        0.34      0.60 o 
   7   4   2        0.23        1.72      0.83 o 
  -9   5   2        9.52       10.08      2.07 o 
  -8   5   2       31.52       33.95      2.70 o 
  -7   5   2       43.32       45.26      2.79 o 
  -6   5   2        2.77        2.62      0.47 o 
  -5   5   2      452.29      436.02      4.89 o 
  -4   5   2       49.75       46.22      0.76 o 
  -3   5   2        2.62        4.16      0.29 o 
  -2   5   2        2.66        2.20      0.17 o 
  -1   5   2        3.11        3.79      0.24 o 
   0   5   2       12.49       15.95      0.34 o 
   1   5   2       94.36       93.25      1.18 o 
   2   5   2      691.62      668.24      5.19 o 
   3   5   2       62.19       58.03      1.29 o 
   4   5   2       73.32       76.13      1.79 o 
   5   5   2       13.97       10.01      1.08 o 
   6   5   2        0.16        0.82      0.55 o 
  -8   6   2       47.60       54.92      3.29 o 
  -7   6   2       88.79       86.16      3.88 o 
  -6   6   2      217.00      218.91      3.85 o 
  -5   6   2        7.21        6.34      0.58 o 
  -4   6   2      175.13      176.65      2.00 o 
  -3   6   2      161.90      162.68      1.82 o 
  -2   6   2        0.33        0.75      0.25 o 
  -1   6   2       28.04       27.78      0.78 o 
   0   6   2       73.07       73.63      1.12 o 
   1   6   2      152.66      150.59      1.98 o 
   2   6   2        6.96        8.18      0.61 o 
   3   6   2        0.15       -0.29      0.40 o 
   4   6   2       23.40       20.44      1.10 o 
   5   6   2        7.55        6.88      0.97 o 
   6   6   2        1.95        1.68      0.89 o 
  -8   7   2        2.08        4.40      1.38 o 
  -7   7   2        0.00        1.08      0.70 o 
  -6   7   2       85.76       85.54      4.18 o 
  -5   7   2       26.12       27.01      1.86 o 
  -4   7   2       75.32       73.10      1.18 o 
  -3   7   2      107.69       97.38      1.60 o 
  -2   7   2       13.59       11.07      0.67 o 
  -1   7   2       28.85       31.63      0.98 o 
   0   7   2        0.94        1.26      0.41 o 
   1   7   2      597.91      582.73      7.37 o 
   2   7   2      107.16      105.05      2.38 o 
   3   7   2       11.49       13.12      1.15 o 
   4   7   2       12.96       16.43      1.09 o 
   5   7   2        0.06        2.97      0.93 o 
  -8   8   2        0.93        2.54      1.23 o 
  -7   8   2        0.75        0.90      0.68 o 
  -6   8   2       52.39       55.07      1.92 o 
  -5   8   2       52.69       58.38      3.07 o 
  -4   8   2        1.73        1.65      0.52 o 
  -3   8   2       19.94       15.16      0.93 o 
  -2   8   2        1.91        1.43      0.57 o 
  -1   8   2       66.27       65.09      2.78 o 
   0   8   2       21.12       20.06      1.16 o 
   1   8   2      184.86      178.83      3.34 o 
   2   8   2       46.88       43.72      1.78 o 
   3   8   2       13.28       14.89      1.18 o 
   4   8   2       34.80       38.09      1.59 o 
  -7   9   2       15.19       18.43      2.16 o 
  -6   9   2       17.41       14.39      1.97 o 
  -5   9   2       14.78       13.72      1.94 o 
  -4   9   2       22.48       22.51      1.50 o 
  -3   9   2        9.22       10.78      1.45 o 
  -2   9   2       17.95       13.85      1.27 o 
  -1   9   2        3.29        4.62      0.81 o 
   0   9   2        0.00       -0.56      0.56 o 
   1   9   2       10.94       11.33      1.44 o 
   2   9   2        9.44       10.48      1.07 o 
   3   9   2       23.97       24.21      2.06 o 
  -6  10   2        0.01       -1.08      1.08 o 
  -5  10   2        0.84       -0.87      1.07 o 
  -4  10   2       37.67       40.49      1.70 o 
  -3  10   2       21.99       22.54      1.75 o 
  -2  10   2        0.44        0.31      0.84 o 
  -1  10   2        2.47        3.85      0.84 o 
   0  10   2        6.96        5.18      1.65 o 
   1  10   2       21.46       21.61      1.58 o 
   2  10   2       27.35       27.29      1.60 o 
  -5  11   2       26.40       24.65      2.69 o 
  -4  11   2      135.00      154.28      7.57 o 
  -3  11   2        1.77        3.30      1.20 o 
  -2  11   2        0.29        0.60      0.92 o 
  -1  11   2        0.76        1.82      1.11 o 
   0  11   2        4.66        6.60      1.21 o 
   1  11   2        0.02        1.10      0.89 o 
   2 -12   3        0.12        0.70      0.65 o 
  -1 -11   3       20.43       19.20      1.50 o 
   0 -11   3        2.69        2.33      0.85 o 
   1 -11   3        0.86        0.49      0.88 o 
   2 -11   3       17.25       19.20      2.56 o 
   3 -11   3        1.41        0.39      0.79 o 
   4 -11   3        0.15        0.61      1.04 o 
   5 -11   3        2.69        2.58      1.22 o 
  -2 -10   3        0.01        0.58      0.96 o 
  -1 -10   3        9.69        9.83      1.13 o 
   0 -10   3       14.83       13.55      1.47 o 
   1 -10   3       14.52       16.44      1.44 o 
   2 -10   3        0.64        1.19      0.62 o 
   3 -10   3        0.21        0.86      0.59 o 
   4 -10   3        1.20        1.53      0.82 o 
   5 -10   3       20.00       25.85      1.95 o 
   6 -10   3        6.53        6.86      1.82 o 
  -3  -9   3        0.14       -0.05      0.61 o 
  -2  -9   3       18.67       18.70      1.58 o 
  -1  -9   3      163.52      171.94      5.61 o 
   0  -9   3       41.05       40.06      1.99 o 
   1  -9   3       22.28       20.08      1.41 o 
   2  -9   3       44.53       44.08      3.57 o 
   3  -9   3        0.01        0.35      0.55 o 
   4  -9   3        2.27        1.96      0.65 o 
   5  -9   3        5.19        6.20      1.60 o 
   6  -9   3        3.13        4.59      1.65 o 
   7  -9   3        0.72        0.60      1.29 o 
  -4  -8   3       14.34       21.52      1.75 o 
  -3  -8   3        3.08        2.48      0.83 o 
  -2  -8   3       68.35       73.91      1.84 o 
  -1  -8   3       54.01       49.90      6.52 o 
   0  -8   3       30.21       33.31      1.30 o 
   1  -8   3        0.14        0.51      0.38 o 
   2  -8   3        3.27        2.95      0.66 o 
   3  -8   3        1.60        1.35      0.46 o 
   4  -8   3        7.56        6.46      0.70 o 
   5  -8   3        1.48        0.50      0.62 o 
   6  -8   3        0.00        1.00      0.87 o 
   7  -8   3        7.85        9.54      1.48 o 
  -5  -7   3       42.26       46.28      2.28 o 
  -4  -7   3        2.97        2.05      0.49 o 
  -3  -7   3        0.00        0.04      0.51 o 
  -2  -7   3        0.11        0.49      0.30 o 
  -1  -7   3       20.24       21.92      0.83 o 
   0  -7   3       22.18       24.42      0.96 o 
   1  -7   3      266.71      251.18      3.53 o 
   2  -7   3      320.24      315.45      3.99 o 
   3  -7   3      139.59      128.35      2.13 o 
   4  -7   3       41.60       42.47      1.15 o 
   5  -7   3       54.92       54.64      1.91 o 
   6  -7   3        2.55        1.84      0.62 o 
   7  -7   3       19.75       20.92      1.52 o 
   8  -7   3        0.64       -0.14      0.96 o 
  -6  -6   3       43.84       46.00      2.02 o 
  -5  -6   3        0.30        0.92      0.53 o 
  -4  -6   3      113.79      107.04      2.10 o 
  -3  -6   3      110.49       97.11      2.30 o 
  -2  -6   3       52.51       41.33      0.87 o 
  -1  -6   3       90.19       97.18      1.36 o 
   0  -6   3     1746.71     1711.99     17.61 o 
   1  -6   3      308.41      308.05      2.56 o 
   2  -6   3      413.48      408.55      3.96 o 
   3  -6   3       13.00       17.75      0.68 o 
   4  -6   3       86.45       84.97      1.34 o 
   5  -6   3       60.32       56.60      1.49 o 
   6  -6   3        0.82        1.12      0.56 o 
   7  -6   3        0.03        0.37      0.97 o 
   8  -6   3        0.54        2.04      1.25 o 
  -6  -5   3       95.87       98.24      2.69 o 
  -5  -5   3        7.00        9.08      0.85 o 
  -4  -5   3       91.75       85.12      1.48 o 
  -3  -5   3       34.03       25.52      1.03 o 
  -2  -5   3        2.43        0.75      0.44 o 
  -1  -5   3       30.99       30.59      0.49 o 
   0  -5   3      146.98      136.58      1.46 o 
   1  -5   3       69.07       65.62      0.69 o 
   2  -5   3       31.24       33.29      0.58 o 
   3  -5   3       25.05       26.77      0.58 o 
   4  -5   3       19.96       22.22      0.67 o 
   5  -5   3        2.56        2.77      0.45 o 
   6  -5   3        0.89        0.45      0.63 o 
   7  -5   3      126.76      127.50      5.26 o 
   8  -5   3       12.16        9.67      1.90 o 
  -7  -4   3        6.95        3.27      0.93 o 
  -6  -4   3        6.60        5.78      1.03 o 
  -5  -4   3       12.96       10.68      1.00 o 
  -4  -4   3       85.83       71.80      1.56 o 
  -3  -4   3        6.54        9.70      0.84 o 
  -2  -4   3       83.81       85.77      2.00 o 
  -1  -4   3      112.02      121.26      1.61 o 
   0  -4   3      266.75      277.39      2.42 o 
   1  -4   3      379.98      426.27      2.57 o 
   2  -4   3      135.86      135.39      1.47 o 
   3  -4   3        1.43        0.80      0.17 o 
   4  -4   3      133.86      138.53      1.46 o 
   5  -4   3       54.90       52.93      1.74 o 
   6  -4   3      109.27      114.12      2.01 o 
   7  -4   3        3.37        2.45      1.03 o 
   8  -4   3        2.39        3.33      1.42 o 
  -7  -3   3        5.85        8.13      2.25 o 
  -6  -3   3        5.49        4.86      2.56 o 
  -5  -3   3        2.11        2.69      0.49 o 
  -4  -3   3       86.03       72.84      1.56 o 
  -3  -3   3        6.06        6.63      0.32 o 
  -2  -3   3       40.45       37.54      1.43 o 
  -1  -3   3      372.74      430.43      5.31 o 
   0  -3   3      303.58      343.53      2.50 o 
   1  -3   3        1.89        3.49      0.17 o 
   2  -3   3      117.03      126.86      0.96 o 
   3  -3   3        0.16       -0.05      0.13 o 
   4  -3   3       36.66       38.47      0.69 o 
   5  -3   3       11.98       11.40      0.56 o 
   6  -3   3        0.13        0.63      0.59 o 
   7  -3   3       22.44       22.46      2.64 o 
   8  -3   3        0.01        0.64      1.13 o 
  -8  -2   3        2.90        3.69      1.01 o 
  -7  -2   3        2.53        3.60      1.21 o 
  -6  -2   3       15.37       16.08      1.39 o 
  -5  -2   3       30.44       28.83      1.13 o 
  -4  -2   3      275.36      260.71      3.92 o 
  -3  -2   3       81.15       71.73      0.83 o 
  -2  -2   3      177.57      180.76      3.49 o 
  -1  -2   3     1832.19     2007.92     28.79 o 
   0  -2   3      226.15      228.73      1.50 o 
   1  -2   3      178.36      200.83      1.38 o 
   2  -2   3      204.43      204.37      1.30 o 
   3  -2   3      518.61      546.32      3.14 o 
   4  -2   3      248.14      245.47      2.05 o 
   5  -2   3        5.63        5.75      0.56 o 
   6  -2   3       10.03        7.86      0.88 o 
   7  -2   3       21.90       21.70      1.44 o 
   8  -2   3        7.02        7.33      1.54 o 
  -8  -1   3        9.98        8.50      1.41 o 
  -7  -1   3        4.66        5.43      1.45 o 
  -6  -1   3       10.42        9.76      1.18 o 
  -5  -1   3       33.06       31.37      0.96 o 
  -4  -1   3       42.90       38.48      0.96 o 
  -3  -1   3       22.26       17.10      0.44 o 
  -2  -1   3       12.39        8.90      0.23 o 
  -1  -1   3      147.75      151.27      1.75 o 
   0  -1   3        0.07       -0.14      0.14 o 
   1  -1   3      298.75      308.24      1.96 o 
   2  -1   3      407.56      426.64      2.33 o 
   3  -1   3       14.12       15.35      0.32 o 
   4  -1   3      115.53      120.61      1.40 o 
   5  -1   3        0.66        0.86      0.32 o 
   6  -1   3        0.04        0.47      0.48 o 
   7  -1   3        3.55        3.87      0.98 o 
   8  -1   3        1.33        0.44      0.80 o 
  -8   0   3        3.93        6.65      2.14 o 
  -7   0   3        2.67        3.13      0.99 o 
  -6   0   3        3.86        3.47      0.78 o 
  -5   0   3       96.96       92.46      1.38 o 
  -4   0   3      104.47      102.16      1.24 o 
  -3   0   3       46.64       44.77      0.59 o 
  -2   0   3      131.54      155.45      1.16 o 
  -1   0   3       11.13       11.72      0.24 o 
   0   0   3      253.58      262.21      2.36 o 
   1   0   3     7250.79     7261.76     41.75 o 
   2   0   3      184.62      190.09      1.27 o 
   3   0   3       27.63       26.50      0.51 o 
   4   0   3       28.16       28.94      0.79 o 
   5   0   3       17.14       15.81      0.77 o 
   6   0   3       12.99       11.84      1.12 o 
   7   0   3        0.84        1.62      0.76 o 
   8   0   3        4.62        4.97      1.09 o 
  -8   1   3        1.80        1.96      2.10 o 
  -7   1   3        6.40        4.34      1.46 o 
  -6   1   3        5.39        6.48      0.96 o 
  -5   1   3       59.44       58.12      1.35 o 
  -4   1   3       14.43       17.51      0.51 o 
  -3   1   3      464.46      536.78      3.76 o 
  -2   1   3      632.33      684.07      4.32 o 
  -1   1   3       15.15        8.94      0.30 o 
   0   1   3     6819.29     6566.63     39.46 o 
   1   1   3       26.60       25.30      0.35 o 
   2   1   3       26.04       19.13      0.35 o 
   3   1   3      130.08      117.30      1.06 o 
   4   1   3        4.30        4.74      0.37 o 
   5   1   3       45.33       45.54      1.93 o 
   6   1   3        6.26        5.21      0.89 o 
   7   1   3        0.58        0.57      0.71 o 
   8   1   3        1.88        1.23      1.11 o 
  -9   2   3       42.90       42.86      4.66 o 
  -8   2   3       58.70       59.02      3.88 o 
  -7   2   3       42.07       42.29      3.09 o 
  -6   2   3      250.84      238.77     10.12 o 
  -5   2   3      527.04      498.44      5.24 o 
  -4   2   3        1.13        1.62      0.26 o 
  -3   2   3        0.22        0.22      0.11 o 
  -2   2   3       38.78       35.79      0.46 o 
  -1   2   3      381.19      395.53      2.54 o 
   0   2   3      109.59      105.29      0.87 o 
   1   2   3        6.86        6.80      0.21 o 
   2   2   3       40.81       42.88      0.52 o 
   3   2   3       73.80       80.89      0.90 o 
   4   2   3       22.92       23.80      0.68 o 
   5   2   3        4.36        4.67      0.50 o 
   6   2   3        3.34        4.43      1.00 o 
   7   2   3       24.98       28.81      1.86 o 
  -9   3   3       29.97       34.51      3.58 o 
  -8   3   3        2.45        1.37      1.61 o 
  -7   3   3        3.86        2.53      0.83 o 
  -6   3   3       14.93       13.18      1.08 o 
  -5   3   3        2.93        3.26      0.44 o 
  -4   3   3        1.21        2.54      0.26 o 
  -3   3   3      304.22      320.95      2.05 o 
  -2   3   3      170.87      200.94      1.41 o 
  -1   3   3        9.53       11.49      0.24 o 
   0   3   3     2031.55     2104.74     11.59 o 
   1   3   3      119.34      126.70      1.15 o 
   2   3   3       14.09        9.09      0.26 o 
   3   3   3      504.29      486.23      4.00 o 
   4   3   3        3.52        4.06      0.44 o 
   5   3   3       37.55       40.33      1.71 o 
   6   3   3       17.36       16.60      1.40 o 
   7   3   3        2.01        2.97      1.47 o 
  -9   4   3        1.02        1.44      1.39 o 
  -8   4   3        1.84        0.15      0.83 o 
  -7   4   3        3.46        3.73      1.34 o 
  -6   4   3      168.50      168.24      2.67 o 
  -5   4   3      317.22      311.54      3.35 o 
  -4   4   3       55.31       58.28      0.93 o 
  -3   4   3       86.72      107.07      1.01 o 
  -2   4   3        3.19        3.15      0.23 o 
  -1   4   3      119.31      150.49      1.13 o 
   0   4   3        0.36        0.34      0.12 o 
   1   4   3       19.32       21.98      0.39 o 
   2   4   3      126.46      126.13      1.15 o 
   3   4   3        1.28        1.03      0.27 o 
   4   4   3       19.03       19.22      1.67 o 
   5   4   3        0.60        0.72      0.58 o 
   6   4   3        0.70        1.16      0.68 o 
   7   4   3        2.54        3.04      1.07 o 
  -8   5   3        1.36        1.27      1.28 o 
  -7   5   3        9.14       11.78      1.76 o 
  -6   5   3       47.68       45.77      1.25 o 
  -5   5   3      148.91      142.77      2.21 o 
  -4   5   3      153.88      153.45      1.84 o 
  -3   5   3       20.00       20.45      0.51 o 
  -2   5   3        9.88       11.89      0.33 o 
  -1   5   3      326.26      339.08      2.35 o 
   0   5   3      290.43      295.74      2.27 o 
   1   5   3       17.27       15.15      0.45 o 
   2   5   3      128.23      121.61      1.66 o 
   3   5   3       62.91       61.09      1.11 o 
   4   5   3       36.34       37.11      1.47 o 
   5   5   3       62.22       66.03      2.33 o 
   6   5   3        0.33        3.03      2.53 o 
  -8   6   3       16.83       21.25      2.39 o 
  -7   6   3        9.51       11.09      1.72 o 
  -6   6   3       42.49       43.56      1.67 o 
  -5   6   3        2.84        3.13      0.52 o 
  -4   6   3       87.11       94.45      2.04 o 
  -3   6   3       16.42       20.02      0.74 o 
  -2   6   3       20.14       22.47      0.79 o 
  -1   6   3       10.06       15.89      0.72 o 
   0   6   3       98.88       95.66      1.58 o 
   1   6   3       59.77       59.42      1.19 o 
   2   6   3      842.54      808.15      6.94 o 
   3   6   3        2.62        4.40      0.65 o 
   4   6   3       57.36       56.02      1.82 o 
   5   6   3        0.16        1.74      1.09 o 
  -8   7   3        2.27        3.09      1.36 o 
  -7   7   3       37.79       33.24      1.54 o 
  -6   7   3       12.13       11.20      1.05 o 
  -5   7   3        5.77        5.44      0.70 o 
  -4   7   3        0.43        0.26      0.37 o 
  -3   7   3        8.12        9.61      0.74 o 
  -2   7   3       86.25       73.79      1.68 o 
  -1   7   3       19.85       16.46      0.74 o 
   0   7   3       31.60       32.11      0.88 o 
   1   7   3      304.43      288.51      3.91 o 
   2   7   3       71.11       70.44      2.15 o 
   3   7   3        0.67        1.87      0.59 o 
   4   7   3       27.44       28.31      1.38 o 
   5   7   3        9.54        9.62      1.37 o 
  -8   8   3        9.45       11.31      1.80 o 
  -7   8   3        0.47       -0.47      0.99 o 
  -6   8   3        4.96        3.86      0.77 o 
  -5   8   3        0.01        0.60      0.89 o 
  -4   8   3       12.47       12.86      1.20 o 
  -3   8   3       32.68       27.96      1.24 o 
  -2   8   3       37.32       33.41      1.39 o 
  -1   8   3        0.07        0.10      0.43 o 
   0   8   3       24.76       26.34      1.33 o 
   1   8   3       20.95       20.77      1.62 o 
   2   8   3        8.75        8.09      0.97 o 
   3   8   3        0.01        0.19      0.60 o 
   4   8   3        1.87        1.55      0.89 o 
  -7   9   3        1.90        2.57      1.29 o 
  -6   9   3        8.66        7.14      1.56 o 
  -5   9   3       15.64       15.68      2.00 o 
  -4   9   3        3.20        4.51      0.79 o 
  -3   9   3        0.00       -0.23      0.50 o 
  -2   9   3       13.84       13.88      1.14 o 
  -1   9   3       45.84       44.71      1.72 o 
   0   9   3       21.92       24.60      1.39 o 
   1   9   3        4.65        4.39      0.86 o 
   2   9   3        3.57        3.91      0.81 o 
   3   9   3       52.20       52.78      2.33 o 
  -6  10   3        2.32        2.15      1.30 o 
  -5  10   3        5.20        7.89      1.71 o 
  -4  10   3        2.86        4.20      0.85 o 
  -3  10   3        3.26        3.52      0.90 o 
  -2  10   3        3.07        1.75      1.18 o 
  -1  10   3        2.18        3.04      0.85 o 
   0  10   3       16.20       19.51      1.40 o 
   1  10   3        1.07        0.91      0.64 o 
   2  10   3       38.30       37.81      2.50 o 
  -5  11   3       21.36       20.76      2.52 o 
  -4  11   3       59.23       65.39      2.40 o 
  -3  11   3        8.91        8.37      1.49 o 
  -2  11   3        6.57        6.79      1.24 o 
  -1  11   3        0.68        1.18      1.35 o 
   0  11   3        7.88        7.62      2.70 o 
  -1 -11   4        3.77        4.53      0.90 o 
   0 -11   4        3.10        3.18      0.73 o 
   1 -11   4        0.56        1.71      0.69 o 
   2 -11   4        4.90        3.96      2.71 o 
   3 -11   4       19.40       22.07      2.10 o 
   4 -11   4        5.57        1.96      1.22 o 
   5 -11   4        7.77        9.01      1.30 o 
  -2 -10   4        0.00        0.27      0.64 o 
  -1 -10   4        0.00        1.09      0.68 o 
   0 -10   4       12.10       12.25      1.23 o 
   1 -10   4        0.31        0.30      0.53 o 
   2 -10   4       16.42       17.86      1.25 o 
   3 -10   4        8.93       10.06      1.31 o 
   4 -10   4        0.15        1.35      0.70 o 
   5 -10   4       81.16       87.69      2.53 o 
   6 -10   4       21.38       22.06      2.56 o 
  -3  -9   4       20.68       18.28      2.14 o 
  -2  -9   4        4.97        7.53      0.88 o 
  -1  -9   4       48.79       51.71      6.01 o 
   0  -9   4        2.01        2.85      0.71 o 
   1  -9   4       19.81       20.45      1.17 o 
   2  -9   4       72.21       74.42      2.08 o 
   3  -9   4       81.28       75.71      2.62 o 
   4  -9   4       23.88       20.04      1.35 o 
   5  -9   4        0.36        2.01      0.75 o 
   6  -9   4        4.11        3.87      2.25 o 
   7  -9   4        0.09        2.05      1.30 o 
  -3  -8   4       64.55       58.99      4.84 o 
  -2  -8   4       12.50       14.61      2.20 o 
  -1  -8   4        7.74        8.46      0.92 o 
   0  -8   4       32.04       32.71      1.52 o 
   1  -8   4       28.79       27.90      1.17 o 
   2  -8   4       70.03       67.63      1.35 o 
   3  -8   4      178.19      166.84      3.29 o 
   4  -8   4        0.58        1.09      0.53 o 
   5  -8   4       12.89       11.16      1.13 o 
   6  -8   4        5.35        6.18      1.24 o 
   7  -8   4       16.67       17.18      1.80 o 
  -5  -7   4        7.90        5.58      1.35 o 
  -4  -7   4        3.56        1.93      0.85 o 
  -3  -7   4       29.81       28.40      1.74 o 
  -2  -7   4        5.86        4.10      0.46 o 
  -1  -7   4        2.47        2.38      0.46 o 
   0  -7   4        0.18        0.56      0.44 o 
   1  -7   4       25.57       23.66      0.92 o 
   2  -7   4      202.63      198.05      2.41 o 
   3  -7   4       51.72       51.34      1.20 o 
   4  -7   4       78.67       70.44      1.69 o 
   5  -7   4        3.76        2.84      0.83 o 
   6  -7   4        1.40        1.59      0.72 o 
   7  -7   4        0.83        1.95      0.74 o 
   8  -7   4       42.90       40.41      2.66 o 
  -6  -6   4        9.95        9.72      0.97 o 
  -5  -6   4       19.78       21.68      1.12 o 
  -4  -6   4        5.91        6.08      1.40 o 
  -3  -6   4        0.57        1.34      0.59 o 
  -2  -6   4       14.75        7.24      2.19 o 
  -1  -6   4        1.26        1.32      0.33 o 
   0  -6   4        4.39        2.02      0.40 o 
   1  -6   4      125.43      123.84      1.40 o 
   2  -6   4      338.77      342.09      3.52 o 
   3  -6   4       41.88       45.06      1.09 o 
   4  -6   4        4.04        2.88      0.45 o 
   5  -6   4        0.39        0.34      0.35 o 
   6  -6   4        1.16        1.05      0.57 o 
   7  -6   4        0.01        0.48      0.64 o 
   8  -6   4        0.00        0.04      1.05 o 
  -6  -5   4       68.40       69.87      2.17 o 
  -5  -5   4       10.61       12.05      0.91 o 
  -4  -5   4        5.01        6.22      1.47 o 
  -3  -5   4      194.04      148.73      3.22 o 
  -2  -5   4        2.16        0.55      0.50 o 
  -1  -5   4        0.04       -0.05      0.17 o 
   0  -5   4        0.81        1.95      0.22 o 
   1  -5   4        0.76        1.25      0.16 o 
   2  -5   4       70.36       73.47      0.97 o 
   3  -5   4        2.99        4.08      0.30 o 
   4  -5   4       38.33       37.13      0.99 o 
   5  -5   4        6.31        5.80      0.60 o 
   6  -5   4       42.92       40.81      1.50 o 
   7  -5   4       58.73       56.79      3.14 o 
   8  -5   4        9.48        8.77      1.81 o 
  -7  -4   4        2.63        5.04      1.07 o 
  -6  -4   4       75.59       75.32      2.63 o 
  -5  -4   4        1.19        1.50      0.58 o 
  -4  -4   4        1.15        0.65      0.30 o 
  -3  -4   4        5.98        2.95      0.72 o 
  -1  -4   4       50.85       50.19      0.55 o 
   0  -4   4       14.13       13.52      0.36 o 
   1  -4   4      167.61      176.26      1.40 o 
   2  -4   4      702.74      731.62      4.45 o 
   3  -4   4      124.94      125.11      1.24 o 
   4  -4   4      178.88      187.90      1.98 o 
   5  -4   4       76.60       75.73      1.60 o 
   6  -4   4      276.84      283.88      3.70 o 
   7  -4   4       34.83       29.78      2.39 o 
   8  -4   4        2.37        2.39      1.33 o 
  -7  -3   4        9.01        7.34      1.18 o 
  -6  -3   4        0.14        1.41      1.40 o 
  -5  -3   4       10.22       12.50      0.79 o 
  -4  -3   4       10.21       10.66      0.62 o 
  -3  -3   4       87.27       86.28      1.02 o 
  -1  -3   4      303.66      316.36      2.25 o 
   0  -3   4      171.06      183.17      1.35 o 
   1  -3   4        1.92        3.52      0.21 o 
   2  -3   4       75.19       79.15      0.77 o 
   3  -3   4       28.33       35.50      0.53 o 
   4  -3   4        0.61        0.57      0.22 o 
   5  -3   4       36.85       38.25      0.87 o 
   6  -3   4       12.40       14.40      1.32 o 
   7  -3   4        6.41        6.13      1.34 o 
   8  -3   4        0.02       -0.99      0.99 o 
  -8  -2   4        0.55        0.89      0.73 o 
  -7  -2   4       17.39       21.71      1.77 o 
  -6  -2   4       15.61       14.89      1.33 o 
  -5  -2   4       29.46       28.95      1.31 o 
  -4  -2   4      595.52      560.17      8.07 o 
  -3  -2   4      108.94       99.61      1.16 o 
  -2  -2   4        9.27       12.00      0.30 o 
  -1  -2   4      644.27      744.98      5.42 o 
   0  -2   4      112.28      119.97      0.98 o 
   1  -2   4       10.96       11.43      0.28 o 
   2  -2   4       14.80       14.84      0.30 o 
   3  -2   4       54.12       45.83      0.57 o 
   4  -2   4       33.76       33.35      0.64 o 
   5  -2   4        0.40       -0.13      0.26 o 
   6  -2   4        4.99        6.30      0.75 o 
   7  -2   4        0.14        0.65      0.69 o 
   8  -2   4       37.39       40.71      2.48 o 
  -8  -1   4        0.03        1.64      0.85 o 
  -7  -1   4       57.57       64.09      2.74 o 
  -6  -1   4        0.00        0.01      0.62 o 
  -5  -1   4      748.95      704.97      9.40 o 
  -4  -1   4       17.29       15.91      0.62 o 
  -3  -1   4       21.92       29.97      0.56 o 
  -2  -1   4        4.94        6.02      0.38 o 
  -1  -1   4      265.66      275.45      1.87 o 
   0  -1   4       38.15       43.59      0.51 o 
   1  -1   4      534.52      535.64      3.72 o 
   2  -1   4       44.28       49.57      0.52 o 
   3  -1   4      149.35      132.41      1.16 o 
   4  -1   4       14.33       12.78      0.42 o 
   5  -1   4       49.69       51.00      1.17 o 
   6  -1   4       13.97       13.59      0.98 o 
   7  -1   4       15.90       17.89      1.23 o 
   8  -1   4        7.23        5.99      0.99 o 
  -8   0   4       30.64       35.83      5.85 o 
  -7   0   4       52.71       56.52      3.29 o 
  -6   0   4        7.70        9.26      0.97 o 
  -5   0   4      146.47      139.77      2.11 o 
  -4   0   4       51.93       44.61      1.14 o 
  -3   0   4      383.78      394.96      3.12 o 
  -2   0   4      474.60      537.07      3.58 o 
  -1   0   4      244.21      249.89      1.61 o 
   0   0   4       24.08       27.91      0.42 o 
   1   0   4      977.24      999.71      7.24 o 
   2   0   4      256.75      257.45      1.67 o 
   3   0   4       29.55       25.92      0.43 o 
   4   0   4        2.41        3.92      0.37 o 
   5   0   4       39.47       37.16      1.02 o 
   6   0   4        0.62        1.44      0.66 o 
   7   0   4        1.52        0.05      0.72 o 
   8   0   4        0.01        0.65      1.60 o 
  -8   1   4        0.86        2.45      1.39 o 
  -7   1   4       18.92       14.18      1.93 o 
  -6   1   4        3.78        5.24      1.55 o 
  -5   1   4      200.33      175.93      2.65 o 
  -4   1   4       59.40       64.04      1.03 o 
  -3   1   4       87.41      100.22      1.50 o 
  -2   1   4      996.89     1147.88      7.36 o 
  -1   1   4      131.29      124.13      1.10 o 
   0   1   4       60.85       65.76      0.65 o 
   1   1   4      437.76      467.95      2.65 o 
   2   1   4       89.71       75.77      0.70 o 
   3   1   4      301.73      271.65      1.97 o 
   4   1   4      152.38      143.54      1.73 o 
   5   1   4        1.78        1.95      0.54 o 
   6   1   4        8.07        9.44      1.13 o 
   7   1   4       41.83       38.05      1.96 o 
  -8   2   4       21.21       28.25      2.96 o 
  -7   2   4       51.04       55.87      3.46 o 
  -6   2   4      107.89       86.19      2.84 o 
  -5   2   4      215.78      238.60      3.01 o 
  -4   2   4      120.95      114.14      1.60 o 
  -3   2   4     1276.08     1436.47      8.86 o 
  -2   2   4      298.44      331.04      2.25 o 
  -1   2   4       45.70       52.32      0.53 o 
   0   2   4       10.50       12.71      0.27 o 
   1   2   4       95.83       96.09      0.85 o 
   2   2   4       63.82       66.29      0.72 o 
   3   2   4       15.26       15.92      0.53 o 
   4   2   4        7.30        7.45      0.62 o 
   5   2   4        8.36        9.32      0.85 o 
   6   2   4       74.41       76.49      3.87 o 
   7   2   4      104.63       94.62      3.09 o 
  -9   3   4        1.44        2.00      1.65 o 
  -8   3   4        1.26        1.68      1.46 o 
  -7   3   4        3.61        3.26      0.86 o 
  -6   3   4       55.19       47.42      1.65 o 
  -5   3   4        0.67        1.18      0.35 o 
  -4   3   4       16.79       15.59      0.62 o 
  -3   3   4       29.12       23.98      0.41 o 
  -2   3   4       60.09       61.52      0.68 o 
  -1   3   4       18.17       16.01      0.30 o 
   0   3   4        4.29        4.77      0.25 o 
   1   3   4       97.94      104.72      0.98 o 
   2   3   4      541.68      511.71      3.41 o 
   3   3   4      834.15      781.35      6.60 o 
   4   3   4        0.06        0.08      0.28 o 
   5   3   4      102.98      110.10      2.95 o 
   6   3   4       38.75       34.64      2.66 o 
   7   3   4        2.87        2.32      1.63 o 
  -9   4   4        6.66        5.88      1.79 o 
  -8   4   4       17.96       18.70      1.71 o 
  -7   4   4        0.67        1.49      0.79 o 
  -6   4   4       76.82       67.18      2.07 o 
  -5   4   4       63.47       64.53      1.20 o 
  -4   4   4       23.21       20.09      0.63 o 
  -3   4   4     1817.48     1827.05      9.28 o 
  -2   4   4        0.00        0.28      0.14 o 
  -1   4   4      306.62      321.58      2.02 o 
   0   4   4      413.47      444.58      3.02 o 
   1   4   4       77.29       77.84      0.90 o 
   2   4   4      112.57      103.99      1.34 o 
   3   4   4       75.97       70.64      1.15 o 
   4   4   4        3.24        3.01      0.63 o 
   5   4   4        3.65        5.05      1.12 o 
   6   4   4        1.45        2.81      0.81 o 
  -8   5   4       12.58        8.70      1.77 o 
  -7   5   4        3.28        6.19      1.39 o 
  -6   5   4       38.82       38.07      2.37 o 
  -5   5   4       42.58       44.14      1.22 o 
  -4   5   4      774.95      749.93      6.49 o 
  -3   5   4        8.26        7.00      0.38 o 
  -2   5   4        1.70        1.10      0.20 o 
  -1   5   4       53.80       57.62      0.76 o 
   0   5   4       14.81       13.26      0.58 o 
   1   5   4       22.58       22.98      0.62 o 
   2   5   4      110.53      107.69      1.25 o 
   3   5   4       92.00       88.69      1.75 o 
   4   5   4        0.08        0.23      0.52 o 
   5   5   4       53.70       56.22      3.31 o 
   6   5   4        1.56        1.71      0.91 o 
  -8   6   4        0.44        0.83      1.13 o 
  -7   6   4       18.51       18.07      2.04 o 
  -6   6   4        8.73        7.99      0.87 o 
  -5   6   4       74.97       71.75      1.91 o 
  -4   6   4       47.01       45.02      1.05 o 
  -3   6   4       24.17       22.66      0.95 o 
  -2   6   4       22.76       24.78      0.78 o 
  -1   6   4        0.27        1.10      0.34 o 
   0   6   4       14.58       14.56      0.69 o 
   1   6   4       34.97       34.64      0.81 o 
   2   6   4        8.31        6.87      0.66 o 
   3   6   4       12.61       14.65      0.99 o 
   4   6   4       11.05       10.70      1.07 o 
   5   6   4        0.04        2.73      0.75 o 
  -8   7   4        6.20        9.01      1.80 o 
  -7   7   4        6.19        7.57      1.54 o 
  -6   7   4       28.34       27.15      1.42 o 
  -5   7   4       18.18       18.55      1.02 o 
  -4   7   4       11.21       11.60      0.66 o 
  -3   7   4       60.56       62.73      1.38 o 
  -2   7   4      175.39      148.63      2.04 o 
  -1   7   4       77.14       65.75      1.44 o 
   0   7   4       15.41       16.26      1.16 o 
   1   7   4      139.44      135.14      2.46 o 
   2   7   4       11.08       10.86      0.99 o 
   3   7   4        0.78        0.38      0.55 o 
   4   7   4       10.22       12.78      1.14 o 
   5   7   4        1.64        0.29      2.13 o 
  -8   8   4        0.00        0.80      1.13 o 
  -7   8   4        2.23        2.09      0.74 o 
  -6   8   4        3.53        3.36      1.11 o 
  -5   8   4       12.63       13.01      1.70 o 
  -4   8   4        0.00        0.76      0.54 o 
  -3   8   4      116.59      108.83      2.15 o 
  -2   8   4       56.98       45.26      1.25 o 
  -1   8   4        0.59        0.97      0.52 o 
   0   8   4        3.48        3.22      0.78 o 
   1   8   4        6.10        7.07      0.91 o 
   2   8   4        5.76        3.93      1.06 o 
   3   8   4        6.89        6.81      1.00 o 
   4   8   4        0.53        0.45      0.94 o 
  -7   9   4        3.82        4.51      1.33 o 
  -6   9   4       11.08        7.32      1.58 o 
  -5   9   4        5.32        5.79      1.49 o 
  -4   9   4       58.57       55.68      1.86 o 
  -3   9   4        0.85        2.09      0.68 o 
  -2   9   4       35.17       35.83      1.67 o 
  -1   9   4       31.70       30.39      1.53 o 
   0   9   4       20.07       19.64      1.35 o 
   1   9   4        6.23        5.81      0.93 o 
   2   9   4        6.74        6.48      1.05 o 
   3   9   4        7.30        8.79      1.40 o 
  -6  10   4       23.89       25.16      2.61 o 
  -5  10   4        0.00       -0.95      0.97 o 
  -4  10   4       20.53       20.76      1.54 o 
  -3  10   4       77.46       79.53      2.49 o 
  -2  10   4        6.63        7.55      1.19 o 
  -1  10   4        4.90        4.62      0.98 o 
   0  10   4       12.39       15.41      1.31 o 
   1  10   4       14.43       15.48      1.36 o 
   2  10   4        0.01        0.77      0.82 o 
  -5  11   4       24.36       25.60      2.72 o 
  -4  11   4      130.94      137.54      6.82 o 
  -3  11   4      124.04      141.95      4.34 o 
  -2  11   4        3.17        1.93      1.07 o 
  -1  11   4        0.16       -0.09      0.77 o 
   0  11   4       13.15       11.89      1.29 o 
   0 -11   5       26.96       33.82      2.11 o 
   1 -11   5       24.72       27.39      4.06 o 
   2 -11   5        9.26       12.53      1.68 o 
   3 -11   5        7.51        5.79      1.34 o 
   4 -11   5       38.26       41.48      3.11 o 
   5 -11   5        4.54        3.63      1.68 o 
  -2 -10   5       68.02       68.14      2.11 o 
  -1 -10   5        0.02        0.75      0.65 o 
   0 -10   5       36.41       34.84      3.20 o 
   1 -10   5       13.70       14.64      2.55 o 
   2 -10   5       20.35       20.60      1.60 o 
   3 -10   5       69.51       75.75      2.79 o 
   4 -10   5        2.23        2.09      1.19 o 
   5 -10   5       27.65       28.40      2.16 o 
   6 -10   5        0.79       -0.24      1.16 o 
  -3  -9   5        4.13        5.30      1.52 o 
  -2  -9   5        0.12       -0.46      0.79 o 
  -1  -9   5        5.66        8.80      0.76 o 
   0  -9   5       77.26       79.00      2.48 o 
   1  -9   5        7.05        6.75      0.96 o 
   2  -9   5        8.15        9.14      1.31 o 
   3  -9   5      171.84      164.58      4.07 o 
   4  -9   5        1.08        1.36      0.62 o 
   5  -9   5       28.21       31.77      1.79 o 
   6  -9   5        5.64        3.64      1.42 o 
   7  -9   5        5.36        7.72      1.80 o 
  -3  -8   5       22.23       20.41      1.64 o 
  -2  -8   5       14.99       13.93      0.73 o 
  -1  -8   5       59.19       61.57      1.61 o 
   0  -8   5       89.21       89.24      1.99 o 
   1  -8   5       18.10       18.50      1.29 o 
   2  -8   5       64.22       63.55      1.84 o 
   3  -8   5       50.95       48.55      1.71 o 
   4  -8   5        3.90        3.12      0.77 o 
   5  -8   5       57.41       53.60      2.10 o 
   6  -8   5        1.12        0.83      0.89 o 
   7  -8   5        7.79        8.63      1.68 o 
  -5  -7   5       70.30       75.13      5.07 o 
  -4  -7   5        0.37        1.70      1.32 o 
  -3  -7   5        2.14        2.63      1.36 o 
  -2  -7   5       10.37        9.60      0.63 o 
  -1  -7   5        8.71        7.68      0.52 o 
   0  -7   5       13.26       12.71      1.06 o 
   1  -7   5        8.50        8.52      0.64 o 
   2  -7   5      164.36      160.81      2.52 o 
   3  -7   5       42.46       42.63      1.27 o 
   4  -7   5       47.25       42.61      1.46 o 
   5  -7   5      102.75      104.42      2.82 o 
   6  -7   5        5.90        5.60      1.13 o 
   7  -7   5        2.71        2.62      0.80 o 
  -6  -6   5        2.02        2.67      0.74 o 
  -5  -6   5        1.37        1.98      1.07 o 
  -4  -6   5       15.63       16.54      1.69 o 
  -3  -6   5       49.83       48.21      1.85 o 
  -2  -6   5        6.91        6.98      0.80 o 
  -1  -6   5       15.91       13.58      0.58 o 
   0  -6   5        4.77        6.57      0.53 o 
   1  -6   5      899.89      853.71      7.86 o 
   2  -6   5      341.59      332.57      6.05 o 
   3  -6   5      152.09      151.28      2.20 o 
   4  -6   5       79.18       73.20      1.53 o 
   5  -6   5      103.56      107.75      2.14 o 
   6  -6   5       12.93       17.12      1.13 o 
   7  -6   5        4.04        3.64      0.80 o 
   8  -6   5        2.02        4.28      1.43 o 
  -6  -5   5       13.00       17.22      1.18 o 
  -5  -5   5       21.77       23.71      1.15 o 
  -4  -5   5        0.44        0.14      0.67 o 
  -3  -5   5        1.66        2.08      0.87 o 
  -2  -5   5       11.52        8.98      1.01 o 
  -1  -5   5        8.79       10.27      0.42 o 
   0  -5   5      112.34      104.11      1.72 o 
   1  -5   5       68.08       66.55      0.96 o 
   2  -5   5       10.00       12.47      0.55 o 
   3  -5   5        2.57        2.81      0.42 o 
   4  -5   5        1.04        1.26      0.31 o 
   5  -5   5        2.17        1.85      0.43 o 
   6  -5   5       27.88       26.69      1.30 o 
   7  -5   5       31.24       28.27      2.33 o 
   8  -5   5        2.83        1.31      1.19 o 
  -7  -4   5        5.04        3.31      0.95 o 
  -6  -4   5       43.15       43.53      1.95 o 
  -5  -4   5        4.83        4.22      2.12 o 
  -4  -4   5       15.35       14.81      0.66 o 
  -3  -4   5        6.23        5.14      0.81 o 
  -2  -4   5       31.64       32.58      1.62 o 
  -1  -4   5       38.66       43.28      0.56 o 
   0  -4   5        0.71        0.36      0.16 o 
   1  -4   5       93.25       94.98      0.95 o 
   2  -4   5       81.39       78.73      1.06 o 
   3  -4   5      136.39      144.75      1.52 o 
   4  -4   5       28.59       29.35      0.72 o 
   5  -4   5        3.69        3.23      0.66 o 
   6  -4   5      114.88      120.53      2.65 o 
   7  -4   5        1.48        0.70      1.12 o 
   8  -4   5        1.10       -0.74      1.12 o 
  -7  -3   5       29.08       26.42      3.20 o 
  -6  -3   5       37.00       38.59      2.20 o 
  -5  -3   5        1.80        1.87      0.64 o 
  -4  -3   5      185.64      177.43      2.88 o 
  -3  -3   5       49.33       45.97      0.73 o 
  -2  -3   5      147.08      158.83      1.48 o 
  -1  -3   5        7.44        8.24      0.27 o 
   0  -3   5       21.34       27.00      0.40 o 
   1  -3   5       13.46       12.83      0.35 o 
   2  -3   5      461.17      476.02      2.72 o 
   3  -3   5      124.07      132.01      1.26 o 
   4  -3   5        0.01       -0.17      0.22 o 
   5  -3   5        7.66        8.60      0.61 o 
   6  -3   5        0.04        0.85      0.72 o 
   7  -3   5        6.76        9.33      1.75 o 
   8  -3   5        1.78       -0.29      1.14 o 
  -8  -2   5        2.53        1.92      1.09 o 
  -7  -2   5        3.70        5.84      1.12 o 
  -6  -2   5       87.67       90.39      5.42 o 
  -5  -2   5       35.62       34.00      1.33 o 
  -4  -2   5     1050.66     1002.80     14.55 o 
  -3  -2   5       12.94       11.33      0.40 o 
  -2  -2   5       74.61       71.95      1.01 o 
  -1  -2   5        1.50        1.53      0.21 o 
   0  -2   5      753.37      787.70      5.25 o 
   1  -2   5      169.79      171.36      1.35 o 
   2  -2   5      102.48      110.69      0.89 o 
   3  -2   5       36.07       34.67      0.48 o 
   4  -2   5        4.46        5.84      0.36 o 
   5  -2   5       14.20       15.12      0.57 o 
   6  -2   5        6.55        6.67      0.79 o 
   7  -2   5        4.31        3.40      0.91 o 
   8  -2   5        5.82        6.71      1.87 o 
  -8  -1   5        9.20        9.33      1.37 o 
  -7  -1   5       34.47       37.38      2.17 o 
  -6  -1   5       21.91       24.66      1.99 o 
  -5  -1   5       58.55       57.83      1.29 o 
  -4  -1   5      306.75      291.90      3.90 o 
  -3  -1   5        4.30        3.04      0.36 o 
  -2  -1   5      143.86      177.98      1.56 o 
  -1  -1   5      349.04      392.63      2.79 o 
   0  -1   5      145.93      159.68      1.31 o 
   1  -1   5      351.18      359.81      2.24 o 
   2  -1   5      775.31      820.85      4.55 o 
   3  -1   5      177.68      179.19      1.52 o 
   4  -1   5      220.19      208.13      2.39 o 
   5  -1   5       36.56       41.69      1.05 o 
   6  -1   5        0.00        8.50      1.86 o 
   7  -1   5        9.68        9.28      1.01 o 
   8  -1   5        0.26        0.14      0.82 o 
  -8   0   5       24.41       24.12      2.10 o 
  -7   0   5       69.75       73.22      3.75 o 
  -6   0   5        4.73        7.81      1.40 o 
  -5   0   5      337.88      323.83      5.00 o 
  -4   0   5      803.74      782.10      7.31 o 
  -3   0   5      110.29      100.62      1.10 o 
  -2   0   5      252.61      291.27      2.28 o 
  -1   0   5       44.82       50.59      0.56 o 
   0   0   5       56.55       53.10      0.65 o 
   1   0   5      243.06      262.05      1.73 o 
   2   0   5     1210.24     1288.57      7.07 o 
   3   0   5       47.05       51.01      0.68 o 
   4   0   5      124.80      128.38      1.80 o 
   5   0   5       29.57       28.22      1.05 o 
   6   0   5       14.02       14.60      1.66 o 
   7   0   5        2.93        3.51      0.94 o 
   8   0   5        0.76        2.23      1.19 o 
  -8   1   5        5.09        4.41      1.57 o 
  -7   1   5        2.87        0.74      1.12 o 
  -6   1   5       18.02       15.06      1.53 o 
  -5   1   5       37.33       30.56      0.97 o 
  -4   1   5       10.56       15.11      0.61 o 
  -3   1   5      359.65      385.72      3.24 o 
  -2   1   5      220.65      254.11      2.00 o 
  -1   1   5       90.66       91.67      0.81 o 
   0   1   5       22.61       23.21      0.36 o 
   1   1   5     3703.94     3855.90     19.52 o 
   2   1   5        0.85        1.27      0.15 o 
   3   1   5      489.78      459.68      3.72 o 
   4   1   5      206.94      187.10      3.00 o 
   5   1   5       19.77       22.36      1.20 o 
   6   1   5       45.12       45.75      3.31 o 
   7   1   5       29.72       33.78      2.05 o 
  -8   2   5       41.00       42.27      3.34 o 
  -7   2   5       18.22       25.05      2.50 o 
  -6   2   5       11.09        7.92      1.15 o 
  -5   2   5      653.37      577.80      5.96 o 
  -4   2   5      194.67      194.13      2.17 o 
  -3   2   5      154.42      164.04      1.40 o 
  -2   2   5      426.42      473.04      3.09 o 
  -1   2   5      147.69      135.32      1.12 o 
   0   2   5        1.24        0.25      0.13 o 
   1   2   5      222.90      223.53      1.44 o 
   2   2   5        0.60        0.36      0.15 o 
   3   2   5      150.15      141.64      1.68 o 
   4   2   5      113.43      111.73      1.68 o 
   5   2   5       14.52       14.69      1.24 o 
   6   2   5       40.97       40.78      2.86 o 
   7   2   5       53.07       54.06      5.50 o 
  -8   3   5       47.45       42.85      3.40 o 
  -7   3   5        4.04        2.97      0.85 o 
  -6   3   5       93.98       81.17      2.23 o 
  -5   3   5       96.63      101.75      1.81 o 
  -4   3   5       62.56       62.41      0.97 o 
  -3   3   5        6.86        6.96      0.30 o 
  -2   3   5       25.07       25.95      0.45 o 
  -1   3   5       86.17       90.17      0.83 o 
   0   3   5        1.56        2.01      0.17 o 
   1   3   5      170.33      181.71      1.47 o 
   2   3   5        0.11        0.42      0.23 o 
   3   3   5        0.23        0.17      0.32 o 
   4   3   5      145.14      139.06      2.47 o 
   5   3   5       26.12       29.93      1.94 o 
   6   3   5      113.82      118.77      6.31 o 
   7   3   5        0.01       -0.40      3.04 o 
  -8   4   5        0.21        0.67      0.82 o 
  -7   4   5        0.36        0.81      0.73 o 
  -6   4   5        3.22        3.09      0.67 o 
  -5   4   5        6.11        7.13      0.47 o 
  -4   4   5        1.60        1.69      0.31 o 
  -3   4   5       19.91       16.70      0.40 o 
  -2   4   5      139.31      146.32      1.38 o 
  -1   4   5        0.19        0.52      0.15 o 
   0   4   5        0.72        3.08      0.25 o 
   1   4   5        1.25        1.66      0.33 o 
   2   4   5        0.33        0.43      0.25 o 
   3   4   5      183.25      173.64      2.41 o 
   4   4   5        0.06        0.24      0.71 o 
   5   4   5        2.24        3.75      0.86 o 
   6   4   5        9.28        9.16      1.47 o 
  -8   5   5        4.08        4.89      1.56 o 
  -7   5   5       21.45       27.41      2.39 o 
  -6   5   5       61.57       67.05      3.21 o 
  -5   5   5        0.03        0.49      0.34 o 
  -4   5   5      654.40      628.10      6.46 o 
  -3   5   5        1.49        1.64      0.26 o 
  -2   5   5       19.88       20.79      0.49 o 
  -1   5   5        0.10        0.40      0.24 o 
   0   5   5      150.74      147.92      1.89 o 
   1   5   5       40.12       38.89      0.92 o 
   2   5   5       11.08       12.03      0.54 o 
   3   5   5        8.92        9.43      0.93 o 
   4   5   5       17.19       18.33      1.26 o 
   5   5   5        0.19        0.37      0.63 o 
   6   5   5       10.51       12.07      1.64 o 
  -8   6   5       11.11       12.60      2.02 o 
  -7   6   5       50.45       51.11      3.00 o 
  -6   6   5        4.11        5.26      0.75 o 
  -5   6   5       37.85       33.09      1.74 o 
  -4   6   5        0.60       -0.13      0.32 o 
  -3   6   5        0.27        0.08      0.27 o 
  -2   6   5       38.80       37.43      0.95 o 
  -1   6   5        2.93        3.35      0.42 o 
   0   6   5       10.65       12.40      0.69 o 
   1   6   5        0.88        0.85      0.34 o 
   2   6   5       64.37       60.86      1.62 o 
   3   6   5       56.80       56.11      1.70 o 
   4   6   5        0.92        1.20      0.66 o 
   5   6   5       28.63       28.60      2.26 o 
  -8   7   5        1.38        0.65      1.17 o 
  -7   7   5        0.04        1.39      1.06 o 
  -6   7   5        0.01       -0.52      0.52 o 
  -5   7   5       45.40       46.89      1.54 o 
  -4   7   5      126.37      132.01      2.59 o 
  -3   7   5      200.02      192.88      2.67 o 
  -2   7   5       26.93       27.65      0.90 o 
  -1   7   5        6.71        6.70      0.60 o 
   0   7   5        0.12        0.22      0.45 o 
   1   7   5        4.62        4.07      0.95 o 
   2   7   5      135.08      124.50      2.84 o 
   3   7   5        4.16        3.64      0.80 o 
   4   7   5        1.75        1.61      0.54 o 
  -7   8   5        2.44        2.54      1.03 o 
  -6   8   5       36.54       37.43      1.66 o 
  -5   8   5       23.39       27.32      2.23 o 
  -4   8   5        0.19        0.49      0.76 o 
  -3   8   5       32.84       30.98      1.21 o 
  -2   8   5        2.94        2.39      0.53 o 
  -1   8   5        0.01       -0.56      0.56 o 
   0   8   5        0.01        0.13      0.74 o 
   1   8   5       58.49       55.40      1.93 o 
   2   8   5       26.90       28.30      1.84 o 
   3   8   5        5.49        4.45      0.87 o 
   4   8   5        6.95        9.77      1.50 o 
  -7   9   5       18.95       20.49      2.10 o 
  -6   9   5       25.95       30.75      2.46 o 
  -5   9   5       51.75       50.32      3.15 o 
  -4   9   5      125.31      125.95      3.76 o 
  -3   9   5       72.60       72.04      2.06 o 
  -2   9   5        6.25        5.08      1.56 o 
  -1   9   5        0.36        0.28      0.65 o 
   0   9   5        1.89        1.99      0.81 o 
   1   9   5       21.64       24.42      1.53 o 
   2   9   5       11.75       11.36      1.82 o 
   3   9   5        0.63        0.31      1.25 o 
  -6  10   5        0.52       -0.50      1.05 o 
  -5  10   5       13.07       10.36      1.95 o 
  -4  10   5       44.91       43.23      2.98 o 
  -3  10   5       43.78       41.29      1.75 o 
  -2  10   5       11.06       12.02      1.61 o 
  -1  10   5        2.91        3.03      0.91 o 
   0  10   5        1.87        1.43      1.15 o 
   1  10   5        6.21        6.19      1.03 o 
  -5  11   5        0.35       -0.65      1.15 o 
  -4  11   5        1.40        1.94      1.44 o 
  -3  11   5      105.54      113.97      4.92 o 
  -2  11   5       36.37       38.25      2.04 o 
  -1  11   5       16.70       15.09      1.44 o 
   0 -11   6       19.38       22.54      1.90 o 
   1 -11   6        9.40        8.54      1.42 o 
   2 -11   6        0.06       -0.05      0.91 o 
   3 -11   6       37.77       39.60      2.70 o 
   4 -11   6       37.26       37.41      2.71 o 
  -2 -10   6        2.00        2.51      0.91 o 
  -1 -10   6        2.41        2.62      0.79 o 
   0 -10   6        2.41        2.45      0.75 o 
   1 -10   6       35.25       31.97      1.84 o 
   2 -10   6       10.46        9.51      2.12 o 
   3 -10   6       46.89       38.78      2.19 o 
   4 -10   6       21.41       15.68      1.92 o 
   5 -10   6        0.38        1.46      1.11 o 
  -3  -9   6       50.05       51.03      2.44 o 
  -2  -9   6        0.94        1.51      0.62 o 
  -1  -9   6       14.06       16.21      1.74 o 
   0  -9   6      112.68      107.88      4.05 o 
   1  -9   6        0.10        0.32      0.55 o 
   2  -9   6        1.47        1.91      0.71 o 
   3  -9   6        4.49        4.99      1.01 o 
   4  -9   6       21.82       25.61      1.44 o 
   5  -9   6        3.08        5.46      1.10 o 
   6  -9   6        2.26        2.71      1.38 o 
  -3  -8   6       80.87       92.70      5.28 o 
  -2  -8   6       21.47       21.64      1.21 o 
  -1  -8   6      108.86      125.37      2.93 o 
   0  -8   6       21.61       20.89      1.33 o 
   1  -8   6        5.48        5.46      1.02 o 
   2  -8   6        1.78        1.86      0.68 o 
   3  -8   6      117.69      111.73      3.16 o 
   4  -8   6       38.76       40.56      1.55 o 
   5  -8   6        3.41        5.03      0.93 o 
   6  -8   6        0.63        1.01      0.89 o 
   7  -8   6        0.67        0.87      1.18 o 
  -3  -7   6        5.35        3.19      1.31 o 
  -2  -7   6        0.00        0.10      0.42 o 
  -1  -7   6        0.58        0.66      0.36 o 
   0  -7   6        0.32        0.45      0.34 o 
   1  -7   6        4.20        5.88      0.66 o 
   2  -7   6       92.12       89.72      1.78 o 
   3  -7   6       10.13        8.53      0.73 o 
   4  -7   6       10.65       11.07      0.85 o 
   5  -7   6        2.27        3.51      0.78 o 
   6  -7   6        6.16        6.06      1.19 o 
   7  -7   6        0.14        2.26      1.24 o 
  -6  -6   6        7.72        6.23      1.54 o 
  -5  -6   6        4.31        3.19      1.17 o 
  -4  -6   6        9.77        9.71      1.40 o 
  -3  -6   6       11.54       12.28      1.85 o 
  -2  -6   6       39.26       33.48      0.92 o 
  -1  -6   6       17.06       13.07      1.08 o 
   0  -6   6        3.30        3.26      0.90 o 
   1  -6   6      512.25      489.34      5.36 o 
   2  -6   6       39.29       40.52      1.15 o 
   3  -6   6        0.12        0.95      0.33 o 
   4  -6   6        0.15       -0.23      0.34 o 
   5  -6   6       10.99       11.75      1.04 o 
   6  -6   6       12.51       11.64      1.00 o 
   7  -6   6        0.00       -0.11      0.69 o 
  -6  -5   6       21.79       24.89      1.94 o 
  -5  -5   6       11.98       12.64      0.90 o 
  -4  -5   6       11.05       12.96      2.06 o 
  -3  -5   6      227.89      221.99      4.16 o 
  -2  -5   6       90.03       59.35      0.91 o 
  -1  -5   6        0.82        0.25      0.30 o 
   0  -5   6      126.66      117.82      2.09 o 
   1  -5   6       49.61       48.59      1.00 o 
   2  -5   6        2.90        2.99      0.39 o 
   3  -5   6       39.27       41.58      1.06 o 
   4  -5   6        0.37        0.52      0.29 o 
   5  -5   6       19.33       20.24      0.89 o 
   6  -5   6        0.04       -0.05      0.54 o 
   7  -5   6        3.58        6.21      1.44 o 
   8  -5   6       15.32       14.50      2.11 o 
  -7  -4   6        0.78        1.48      0.93 o 
  -6  -4   6       70.31       73.22      2.52 o 
  -5  -4   6      105.59      112.90      2.93 o 
  -4  -4   6       25.71       26.70      0.90 o 
  -3  -4   6        5.32        8.50      0.40 o 
  -2  -4   6        0.67        2.02      0.24 o 
  -1  -4   6      179.41      173.20      1.66 o 
   0  -4   6        2.02        1.56      0.25 o 
   1  -4   6        1.26        1.03      0.21 o 
   2  -4   6        0.08        0.31      0.23 o 
   3  -4   6       46.50       46.90      0.89 o 
   4  -4   6        9.12        8.71      0.66 o 
   5  -4   6       13.09       14.67      0.74 o 
   6  -4   6        3.88        2.81      0.67 o 
   7  -4   6       55.08       55.15      3.22 o 
   8  -4   6        4.47        3.86      1.48 o 
  -7  -3   6        0.12        1.26      0.78 o 
  -6  -3   6        0.96        0.38      0.66 o 
  -5  -3   6        2.78        2.33      0.67 o 
  -4  -3   6       51.36       47.92      1.44 o 
  -3  -3   6      300.22      295.37      3.22 o 
  -2  -3   6       13.94       15.92      0.43 o 
  -1  -3   6      193.30      216.44      1.95 o 
   0  -3   6      297.33      312.28      2.37 o 
   1  -3   6      132.36      146.67      1.43 o 
   2  -3   6       99.63       98.79      0.95 o 
   3  -3   6       43.19       51.20      1.11 o 
   4  -3   6       94.59       92.89      1.47 o 
   5  -3   6       46.24       44.33      1.11 o 
   6  -3   6       28.19       28.08      2.22 o 
   7  -3   6        3.24        4.02      1.45 o 
   8  -3   6        0.25        1.37      1.31 o 
  -8  -2   6        7.22        9.55      2.60 o 
  -7  -2   6        6.67        8.10      1.25 o 
  -6  -2   6       56.82       60.92      2.41 o 
  -5  -2   6       22.51       22.96      1.11 o 
  -4  -2   6      405.07      387.53      6.34 o 
  -3  -2   6       21.62       19.54      0.67 o 
  -2  -2   6        3.20        8.08      0.50 o 
  -1  -2   6        8.41        8.81      0.38 o 
   0  -2   6      695.62      750.44      5.11 o 
   1  -2   6       27.23       27.61      0.44 o 
   2  -2   6       16.83       18.67      0.39 o 
   3  -2   6        0.00       -0.06      0.14 o 
   4  -2   6      116.47      115.96      1.27 o 
   5  -2   6       29.64       29.33      0.75 o 
   6  -2   6        0.61        2.25      0.87 o 
   7  -2   6        0.73        1.92      1.24 o 
   8  -2   6        0.08        0.72      1.36 o 
  -8  -1   6        4.30        5.36      1.16 o 
  -7  -1   6        6.15        6.28      2.01 o 
  -6  -1   6        1.72        1.77      0.97 o 
  -5  -1   6       36.30       33.53      0.94 o 
  -4  -1   6      516.18      485.57      6.33 o 
  -3  -1   6       75.12       69.64      1.13 o 
  -2  -1   6      271.40      286.76      2.25 o 
  -1  -1   6        0.65        1.52      0.19 o 
   0  -1   6      348.03      337.79      2.58 o 
   1  -1   6       69.54       77.82      0.76 o 
   2  -1   6      129.50      126.62      1.07 o 
   3  -1   6        2.43        1.31      0.22 o 
   4  -1   6      483.88      466.70      3.78 o 
   5  -1   6      136.54      131.28      1.81 o 
   6  -1   6        3.60        3.54      0.69 o 
   7  -1   6        8.24        8.64      2.51 o 
   8  -1   6        5.40        5.77      1.84 o 
  -8   0   6        5.78       10.60      1.76 o 
  -7   0   6       10.30       11.55      1.75 o 
  -6   0   6       37.85       35.20      2.46 o 
  -5   0   6       73.56       68.62      2.10 o 
  -4   0   6      315.44      307.93      3.29 o 
  -3   0   6        4.45        7.82      0.36 o 
  -2   0   6     1186.38     1271.18      8.65 o 
  -1   0   6      528.34      604.38      4.14 o 
   0   0   6      167.78      165.94      1.41 o 
   1   0   6       56.99       61.87      0.92 o 
   2   0   6     1713.89     1827.35     10.24 o 
   3   0   6       33.31       33.60      0.72 o 
   4   0   6       46.30       45.85      1.04 o 
   5   0   6        0.52        1.04      0.39 o 
   6   0   6        1.70        1.45      0.59 o 
   7   0   6        0.03        1.48      0.70 o 
  -8   1   6        1.24        1.85      1.24 o 
  -7   1   6        7.03        7.09      1.57 o 
  -6   1   6       17.42       17.80      1.39 o 
  -5   1   6        0.61        0.74      0.32 o 
  -4   1   6        4.12        2.83      0.42 o 
  -3   1   6       13.13       14.51      0.54 o 
  -2   1   6      267.65      306.85      2.38 o 
  -1   1   6      282.88      325.30      2.25 o 
   0   1   6       37.20       31.85      0.46 o 
   1   1   6      757.69      801.59      4.56 o 
   2   1   6      128.29      137.38      1.13 o 
   3   1   6      181.09      174.35      1.97 o 
   4   1   6      167.54      159.97      2.14 o 
   5   1   6        5.04        5.30      0.64 o 
   6   1   6       11.72       13.54      1.34 o 
   7   1   6        3.14        3.49      1.59 o 
  -8   2   6       38.34       40.35      3.33 o 
  -7   2   6        0.96        0.72      1.17 o 
  -6   2   6        0.06       -0.38      0.58 o 
  -5   2   6        0.56        0.64      0.29 o 
  -4   2   6       16.44       23.05      0.82 o 
  -3   2   6       12.55       14.50      0.45 o 
  -2   2   6      913.57     1019.43      6.43 o 
  -1   2   6       33.51       37.54      0.52 o 
   0   2   6        1.59        0.98      0.15 o 
   1   2   6        2.13        0.92      0.14 o 
   2   2   6        0.97        0.98      0.26 o 
   3   2   6        4.82        3.89      0.38 o 
   4   2   6        2.93        2.76      0.53 o 
   5   2   6        3.42        4.91      0.78 o 
   6   2   6        0.03       -0.08      1.21 o 
   7   2   6        1.24        0.90      1.05 o 
  -8   3   6       15.10       20.01      2.67 o 
  -7   3   6        0.00        0.18      0.92 o 
  -6   3   6       26.39       25.98      1.30 o 
  -5   3   6      116.71      104.07      1.86 o 
  -4   3   6        4.83        4.27      0.36 o 
  -3   3   6       18.64       15.99      0.49 o 
  -2   3   6      166.91      167.22      1.46 o 
  -1   3   6      271.58      279.31      2.14 o 
   0   3   6       37.31       39.83      0.58 o 
   1   3   6       46.90       52.28      0.81 o 
   2   3   6        5.58        6.20      0.42 o 
   3   3   6      201.07      198.44      2.63 o 
   4   3   6        0.80        1.46      0.48 o 
   5   3   6       12.44       12.92      1.10 o 
   6   3   6        6.40        6.51      1.16 o 
  -8   4   6        0.03       -0.76      0.76 o 
  -7   4   6       10.39       10.73      1.30 o 
  -6   4   6        2.47        3.07      0.68 o 
  -5   4   6       10.85        8.44      0.66 o 
  -4   4   6       17.43       18.09      0.77 o 
  -3   4   6       40.25       38.25      0.68 o 
  -2   4   6       52.87       54.21      0.76 o 
  -1   4   6        0.03        0.15      0.15 o 
   0   4   6      166.35      184.73      1.91 o 
   1   4   6       30.32       28.57      0.81 o 
   2   4   6       10.74       12.94      0.62 o 
   3   4   6        1.31        1.60      0.52 o 
   4   4   6        1.13        1.57      0.60 o 
   5   4   6       13.57       15.96      1.54 o 
   6   4   6        1.59        2.71      1.12 o 
  -8   5   6       41.10       43.15      3.03 o 
  -7   5   6       12.79       17.02      2.00 o 
  -6   5   6        1.22        0.94      0.85 o 
  -5   5   6       94.40       89.49      1.82 o 
  -4   5   6       10.08        9.15      0.81 o 
  -3   5   6       31.88       31.86      0.67 o 
  -2   5   6       73.16       73.41      1.03 o 
  -1   5   6        4.11        2.99      0.45 o 
   0   5   6       97.77       94.02      1.50 o 
   1   5   6        2.04        1.64      0.43 o 
   2   5   6        0.04        0.86      0.37 o 
   3   5   6       20.90       23.14      2.01 o 
   4   5   6        1.07        0.08      0.60 o 
   5   5   6        0.13        1.61      0.99 o 
  -8   6   6       25.24       31.64      2.83 o 
  -7   6   6       24.24       31.17      2.51 o 
  -6   6   6        1.28        0.55      0.51 o 
  -5   6   6       29.72       26.71      1.91 o 
  -4   6   6       63.58       62.32      1.55 o 
  -3   6   6        0.86        0.12      0.27 o 
  -2   6   6        0.05       -0.01      0.29 o 
  -1   6   6        0.01        0.43      0.29 o 
   0   6   6        0.08        1.00      0.32 o 
   1   6   6        0.90        1.16      0.47 o 
   2   6   6       37.18       33.92      1.49 o 
   3   6   6      186.23      189.73      4.65 o 
   4   6   6        0.78        0.44      0.65 o 
   5   6   6       29.29       36.28      2.59 o 
  -8   7   6       12.53       20.34      2.39 o 
  -7   7   6        9.27       13.31      1.87 o 
  -6   7   6       66.59       65.01      2.14 o 
  -5   7   6       22.87       20.85      1.25 o 
  -4   7   6       57.75       57.94      2.23 o 
  -3   7   6      127.22      128.09      2.34 o 
  -2   7   6        2.15        3.15      0.46 o 
  -1   7   6      220.52      201.08      2.82 o 
   0   7   6       15.10       16.71      1.26 o 
   1   7   6       46.17       44.46      1.67 o 
   2   7   6      349.88      334.03      5.33 o 
   3   7   6        0.27        1.22      0.69 o 
   4   7   6        0.55        1.54      1.15 o 
  -7   8   6        0.83        1.58      1.06 o 
  -6   8   6       18.27       18.56      2.15 o 
  -5   8   6       19.98       20.69      1.23 o 
  -4   8   6        8.28        5.66      1.37 o 
  -3   8   6        9.62        9.36      0.93 o 
  -2   8   6       55.92       49.75      1.68 o 
  -1   8   6       29.16       29.22      1.49 o 
   0   8   6        1.14        2.17      0.72 o 
   1   8   6       19.51       19.26      1.79 o 
   2   8   6        8.88        8.39      1.04 o 
   3   8   6        0.00        2.13      1.06 o 
  -7   9   6        2.18        1.99      1.19 o 
  -6   9   6        1.00        0.05      0.99 o 
  -5   9   6        3.63        4.09      1.34 o 
  -4   9   6       25.22       22.85      2.32 o 
  -3   9   6       72.23       72.76      2.11 o 
  -2   9   6       12.84       11.67      0.98 o 
  -1   9   6       96.16       92.43      2.59 o 
   0   9   6       39.09       40.59      2.05 o 
   1   9   6       10.38        7.84      1.10 o 
   2   9   6       30.91       35.51      2.12 o 
  -6  10   6        8.18        5.26      1.51 o 
  -5  10   6        3.94        2.96      1.34 o 
  -4  10   6       22.04       14.28      2.13 o 
  -3  10   6       38.59       41.67      1.86 o 
  -2  10   6       54.72       58.16      2.17 o 
  -1  10   6       22.08       21.88      1.56 o 
   0  10   6        6.89        6.36      1.06 o 
   1  10   6       10.14       13.53      3.19 o 
  -4  11   6        1.48        3.19      1.62 o 
  -3  11   6        0.50       -0.15      0.80 o 
  -2  11   6       44.91       47.74      2.54 o 
  -1  11   6        2.30        2.08      1.06 o 
   0 -11   7        0.01        0.38      0.91 o 
   1 -11   7        1.32        1.37      0.96 o 
   2 -11   7        7.34       10.82      1.81 o 
   3 -11   7        0.00        1.39      1.11 o 
  -2 -10   7       30.60       35.07      2.04 o 
  -1 -10   7       16.66       18.97      1.93 o 
   0 -10   7        0.05        1.84      0.70 o 
   1 -10   7        8.11        7.96      1.09 o 
   2 -10   7        7.31        7.21      1.10 o 
   3 -10   7        0.03        0.76      0.71 o 
   4 -10   7       64.74       62.15      3.15 o 
   5 -10   7        0.44       -0.15      0.92 o 
  -3  -9   7       29.19       36.50      3.83 o 
  -2  -9   7       19.81       21.39      1.78 o 
  -1  -9   7        3.86        5.89      1.94 o 
   0  -9   7       12.30       16.14      1.32 o 
   1  -9   7        4.38        4.32      0.92 o 
   2  -9   7        1.03        2.04      0.72 o 
   3  -9   7       20.01       24.46      1.88 o 
   4  -9   7        5.34        5.44      1.86 o 
   5  -9   7        0.14        0.64      0.92 o 
   6  -9   7       11.51       10.05      1.94 o 
  -3  -8   7       67.34       75.64      4.83 o 
  -2  -8   7        1.42        1.38      0.53 o 
  -1  -8   7       25.97       26.89      1.39 o 
   0  -8   7       25.78       28.08      1.50 o 
   1  -8   7       11.33       12.01      1.32 o 
   2  -8   7        0.00        0.08      0.58 o 
   3  -8   7        0.81        1.06      1.18 o 
   4  -8   7       17.87       17.94      1.21 o 
   5  -8   7        0.45        1.44      0.74 o 
   6  -8   7       17.02       13.94      2.00 o 
   7  -8   7        0.60       -0.37      1.08 o 
  -3  -7   7       31.37       31.53      3.06 o 
  -2  -7   7       44.84       42.70      1.73 o 
  -1  -7   7        3.37        2.68      0.61 o 
   0  -7   7       16.97       18.64      0.93 o 
   1  -7   7        8.63        7.77      0.98 o 
   2  -7   7        0.01        0.39      0.45 o 
   3  -7   7        7.63        9.45      0.95 o 
   4  -7   7        2.06        1.84      0.78 o 
   5  -7   7       37.41       35.43      1.78 o 
   6  -7   7       19.81       20.11      2.89 o 
   7  -7   7        1.76        1.06      1.20 o 
  -3  -6   7       59.19       60.64      3.66 o 
  -2  -6   7       48.97       44.00      1.09 o 
  -1  -6   7        8.91        5.63      0.54 o 
   0  -6   7        3.49        3.85      0.53 o 
   1  -6   7       53.13       49.87      1.68 o 
   2  -6   7      211.29      208.01      3.05 o 
   3  -6   7        1.22        1.70      0.35 o 
   4  -6   7        9.37        9.90      1.36 o 
   5  -6   7        6.53        5.99      0.93 o 
   6  -6   7        0.03        0.34      0.60 o 
   7  -6   7        0.14        0.69      0.83 o 
  -6  -5   7        0.44        0.51      0.59 o 
  -5  -5   7       92.71       98.18      2.58 o 
  -4  -5   7       41.19       41.99      3.26 o 
  -3  -5   7       97.42       99.39      1.78 o 
  -2  -5   7      180.91      152.86      2.34 o 
  -1  -5   7       85.20       81.92      1.63 o 
   0  -5   7       67.93       66.40      1.55 o 
   1  -5   7       24.45       25.65      0.85 o 
   2  -5   7       21.17       23.05      0.79 o 
   3  -5   7       24.43       25.15      0.90 o 
   4  -5   7        1.24        0.54      0.37 o 
   5  -5   7        8.26        8.60      1.26 o 
   6  -5   7        8.10        6.33      0.92 o 
   7  -5   7       29.52       28.17      2.46 o 
  -7  -4   7        0.91        2.24      1.25 o 
  -6  -4   7       44.17       43.48      2.68 o 
  -5  -4   7       12.90       16.20      1.17 o 
  -4  -4   7       59.84       55.59      2.31 o 
  -3  -4   7      436.77      407.69      4.85 o 
  -2  -4   7       17.69       20.53      0.66 o 
  -1  -4   7        7.33        5.72      0.51 o 
   0  -4   7        0.30        0.47      0.22 o 
   1  -4   7        1.42        1.40      0.32 o 
   2  -4   7       54.41       55.91      1.11 o 
   3  -4   7       53.57       55.18      1.04 o 
   4  -4   7        7.82        8.61      0.92 o 
   5  -4   7       93.62       93.02      2.03 o 
   6  -4   7       55.30       56.66      2.18 o 
   7  -4   7      166.37      164.53      5.88 o 
  -7  -3   7        0.09        0.00      1.39 o 
  -6  -3   7       50.35       52.49      2.24 o 
  -5  -3   7       10.65        9.78      1.03 o 
  -4  -3   7       62.27       57.59      1.48 o 
  -3  -3   7       57.96       59.64      1.26 o 
  -2  -3   7        0.96        1.50      0.28 o 
  -1  -3   7      459.24      481.31      3.89 o 
   0  -3   7      128.11      140.99      1.35 o 
   1  -3   7       16.67       13.57      0.42 o 
   2  -3   7      256.90      255.16      2.20 o 
   3  -3   7      251.53      254.89      2.45 o 
   4  -3   7      224.28      236.28      2.73 o 
   5  -3   7      139.72      138.14      2.50 o 
   6  -3   7       18.89       24.35      2.29 o 
   7  -3   7        0.07        2.18      1.33 o 
  -7  -2   7        0.57        0.78      0.83 o 
  -6  -2   7        8.00        9.41      1.18 o 
  -5  -2   7        1.31        1.13      0.78 o 
  -4  -2   7      121.08      114.84      2.65 o 
  -3  -2   7     2143.05     2076.70     23.97 o 
  -2  -2   7      201.36      208.60      2.89 o 
  -1  -2   7      735.90      791.27      5.69 o 
   0  -2   7       78.00       78.50      0.93 o 
   1  -2   7      118.33      116.58      1.09 o 
   2  -2   7        3.23        3.68      0.23 o 
   3  -2   7        0.45        0.39      0.21 o 
   4  -2   7        0.24        0.22      0.28 o 
   5  -2   7        4.83        4.70      0.49 o 
   6  -2   7        0.50        1.61      1.09 o 
   7  -2   7        7.71        4.64      1.59 o 
  -8  -1   7        0.52       -0.60      0.72 o 
  -7  -1   7       10.54       11.08      1.39 o 
  -6  -1   7       41.03       42.34      2.60 o 
  -5  -1   7        3.16        3.55      0.54 o 
  -4  -1   7      640.26      615.94      8.59 o 
  -3  -1   7      148.82      134.08      2.60 o 
  -2  -1   7       29.44       29.77      0.52 o 
  -1  -1   7      122.16      133.79      1.36 o 
   0  -1   7       82.45       89.16      1.01 o 
   1  -1   7       66.92       74.53      0.80 o 
   2  -1   7       67.69       72.96      0.74 o 
   3  -1   7       11.61       13.71      0.44 o 
   4  -1   7      125.53      126.96      1.46 o 
   5  -1   7      116.44      110.38      2.34 o 
   6  -1   7       74.76       82.60      2.49 o 
   7  -1   7        8.45       11.71      2.03 o 
  -8   0   7        0.64       -0.49      1.90 o 
  -7   0   7       33.42       32.20      2.64 o 
  -6   0   7       16.06       18.50      1.95 o 
  -5   0   7        2.61        2.25      0.74 o 
  -4   0   7      144.07      141.69      1.86 o 
  -3   0   7      176.13      188.14      1.93 o 
  -2   0   7        0.28        0.03      0.18 o 
  -1   0   7      162.65      172.57      1.55 o 
   0   0   7       65.90       78.77      0.88 o 
   1   0   7        3.03        1.40      0.19 o 
   2   0   7       15.08       15.09      0.50 o 
   3   0   7       93.44       97.71      1.27 o 
   4   0   7       20.57       20.01      0.92 o 
   5   0   7       11.37       11.50      0.79 o 
   6   0   7       10.22        9.00      0.96 o 
   7   0   7        0.02       -0.38      0.75 o 
  -8   1   7        0.03        0.40      1.16 o 
  -7   1   7        4.99        4.21      1.44 o 
  -6   1   7       36.09       30.27      2.53 o 
  -5   1   7       43.64       39.34      1.12 o 
  -4   1   7       55.47       44.74      1.19 o 
  -3   1   7      114.90      127.29      1.45 o 
  -2   1   7      394.40      416.89      3.14 o 
  -1   1   7      201.63      226.40      2.04 o 
   0   1   7        0.58        0.65      0.15 o 
   1   1   7      184.92      197.44      1.51 o 
   2   1   7      195.21      192.26      1.72 o 
   3   1   7        4.54        4.07      0.46 o 
   4   1   7       73.88       70.30      1.38 o 
   5   1   7        8.15        9.58      0.83 o 
   6   1   7       37.88       37.65      1.58 o 
   7   1   7        0.74        2.63      0.95 o 
  -8   2   7        0.12        1.31      1.35 o 
  -7   2   7        2.50        3.95      1.38 o 
  -6   2   7        0.77        0.56      0.68 o 
  -5   2   7       53.40       39.18      1.22 o 
  -4   2   7       45.82       31.52      0.91 o 
  -3   2   7        6.93        5.69      0.43 o 
  -2   2   7      132.37      148.36      1.40 o 
  -1   2   7       12.07       17.83      0.41 o 
   0   2   7       13.82       10.42      0.34 o 
   1   2   7        2.36        2.45      0.21 o 
   2   2   7        2.40        1.58      0.31 o 
   3   2   7       19.08       18.32      0.68 o 
   4   2   7        7.30        7.70      0.96 o 
   5   2   7        0.14       -0.03      1.16 o 
   6   2   7        5.23        2.94      0.94 o 
   7   2   7       40.59       41.20      2.80 o 
  -8   3   7        3.17        2.39      1.57 o 
  -7   3   7       22.07       26.43      4.70 o 
  -6   3   7        0.48        0.10      0.49 o 
  -5   3   7       11.24        8.74      0.84 o 
  -4   3   7        5.34        2.21      0.40 o 
  -3   3   7       78.51       87.73      1.20 o 
  -2   3   7      328.33      317.48      2.41 o 
  -1   3   7       40.60       38.87      0.81 o 
   0   3   7       11.68       12.93      0.44 o 
   1   3   7       34.20       37.04      0.94 o 
   2   3   7       20.28       21.07      0.69 o 
   3   3   7       18.36       18.83      0.74 o 
   4   3   7       29.68       32.84      2.19 o 
   5   3   7        7.53        7.26      1.28 o 
   6   3   7        8.64        7.85      1.46 o 
  -8   4   7       47.64       43.36      2.95 o 
  -7   4   7        3.11        2.62      0.90 o 
  -6   4   7       21.85       19.98      1.28 o 
  -5   4   7        0.20       -0.13      0.33 o 
  -4   4   7       20.28       20.89      0.72 o 
  -3   4   7       52.88       50.76      0.95 o 
  -2   4   7      349.11      334.79      2.76 o 
  -1   4   7       23.82       24.30      0.57 o 
   0   4   7       97.31       96.39      1.27 o 
   1   4   7       21.20       27.61      0.80 o 
   2   4   7        4.14        3.99      0.42 o 
   3   4   7       62.15       63.70      1.70 o 
   4   4   7        4.24        3.91      0.85 o 
   5   4   7        1.66        2.65      0.79 o 
   6   4   7        3.30        2.77      1.21 o 
  -8   5   7        0.32        0.92      1.27 o 
  -7   5   7        1.65        1.01      1.05 o 
  -6   5   7        1.00        1.91      1.02 o 
  -5   5   7      145.99      144.75      2.46 o 
  -4   5   7       42.31       38.04      1.00 o 
  -3   5   7     1889.55     1886.41     15.68 o 
  -2   5   7       82.99       81.23      1.19 o 
  -1   5   7       33.14       32.18      0.73 o 
   0   5   7        2.20        1.19      0.34 o 
   1   5   7       29.75       34.17      0.87 o 
   2   5   7        3.57        5.37      0.75 o 
   3   5   7        9.40       12.20      1.23 o 
   4   5   7        0.64        1.58      0.81 o 
   5   5   7        6.60        7.20      1.51 o 
  -8   6   7       11.56       13.44      2.18 o 
  -7   6   7        2.30        4.75      1.42 o 
  -6   6   7       45.01       47.77      2.77 o 
  -5   6   7        7.24        7.10      0.76 o 
  -4   6   7      100.06       97.27      2.24 o 
  -3   6   7        0.53        0.33      0.31 o 
  -2   6   7       12.90       14.18      0.54 o 
  -1   6   7        5.09        4.78      0.50 o 
   0   6   7        6.53        6.31      0.59 o 
   1   6   7       29.20       28.07      1.39 o 
   2   6   7       26.83       27.61      1.66 o 
   3   6   7       28.46       27.44      1.75 o 
   4   6   7        0.01        1.01      0.72 o 
   5   6   7       37.75       44.44      2.75 o 
  -8   7   7        0.54        0.56      1.13 o 
  -7   7   7        6.41        6.60      1.56 o 
  -6   7   7        0.47        1.06      0.63 o 
  -5   7   7        0.01        0.62      0.58 o 
  -4   7   7        0.04        0.06      0.46 o 
  -3   7   7      337.64      333.17      5.40 o 
  -2   7   7      169.44      170.95      2.59 o 
  -1   7   7        0.30        0.91      0.46 o 
   0   7   7      177.12      166.43      3.24 o 
   1   7   7        7.61        6.74      0.95 o 
   2   7   7        4.50        4.23      1.88 o 
   3   7   7        2.93        3.24      1.05 o 
   4   7   7        0.99        2.53      1.26 o 
  -7   8   7        7.40       11.41      1.72 o 
  -6   8   7        0.28        0.49      0.63 o 
  -5   8   7       49.01       51.67      2.21 o 
  -4   8   7       75.38       74.08      3.59 o 
  -3   8   7       90.96       84.14      2.45 o 
  -2   8   7      136.96      126.76      2.30 o 
  -1   8   7       93.01       87.01      2.04 o 
   0   8   7        0.93        1.67      0.72 o 
   1   8   7        7.56        8.46      1.07 o 
   2   8   7       16.83       18.27      1.59 o 
   3   8   7        6.70        8.87      1.67 o 
  -6   9   7        1.97        2.47      1.21 o 
  -5   9   7        1.17        1.41      1.06 o 
  -4   9   7       52.58       51.55      3.19 o 
  -3   9   7        4.86        5.42      1.33 o 
  -2   9   7        1.07        1.13      1.00 o 
  -1   9   7       14.09       12.97      1.27 o 
   0   9   7        0.31       -0.04      1.20 o 
   1   9   7       11.02       11.67      1.33 o 
   2   9   7        8.84        8.31      1.99 o 
  -5  10   7       16.39       12.75      2.02 o 
  -4  10   7       23.02       24.78      2.63 o 
  -3  10   7        1.72        1.01      0.93 o 
  -2  10   7       40.73       46.25      1.76 o 
  -1  10   7       20.22       19.81      1.58 o 
   0  10   7        6.10        5.01      1.28 o 
  -3  11   7       41.91       38.71      4.26 o 
  -2  11   7       70.78       87.58      3.78 o 
   1 -11   8       25.36       32.54      2.29 o 
   2 -11   8        0.01        0.17      0.89 o 
  -1 -10   8       24.93       26.15      2.18 o 
   0 -10   8        0.01        0.95      0.85 o 
   1 -10   8        7.49        4.84      1.12 o 
   2 -10   8        0.84        0.19      1.05 o 
   3 -10   8       27.13       28.10      4.93 o 
   4 -10   8        1.00        1.23      1.17 o 
   5 -10   8        0.01        0.48      1.10 o 
  -2  -9   8       21.46       22.71      1.40 o 
  -1  -9   8        3.91        2.57      0.77 o 
   0  -9   8        9.29       13.72      1.26 o 
   1  -9   8       57.12       58.93      2.52 o 
   2  -9   8        3.65        1.87      0.74 o 
   3  -9   8       13.51       15.45      1.51 o 
   4  -9   8       11.74       12.40      1.74 o 
   5  -9   8        0.95        0.93      0.97 o 
   6  -9   8        0.67        1.67      1.36 o 
  -2  -8   8        6.81        8.17      0.87 o 
  -1  -8   8        0.08        0.29      1.04 o 
   0  -8   8       75.59       84.41      2.54 o 
   1  -8   8       11.09       11.49      1.17 o 
   2  -8   8        0.30        0.74      0.67 o 
   3  -8   8       13.87       17.65      2.33 o 
   4  -8   8        1.20        0.77      0.64 o 
   5  -8   8        0.13        1.40      0.71 o 
   6  -8   8       21.86       19.50      2.28 o 
  -3  -7   8       16.83       12.17      2.15 o 
  -2  -7   8       98.15       97.66      2.37 o 
  -1  -7   8       30.43       33.17      1.45 o 
   0  -7   8        4.66        2.98      0.69 o 
   1  -7   8       31.03       27.74      1.64 o 
   2  -7   8       11.45       10.88      1.53 o 
   3  -7   8      161.95      154.41      3.30 o 
   4  -7   8        0.62        1.76      0.62 o 
   5  -7   8       44.80       39.02      1.84 o 
   6  -7   8        0.43        0.28      0.81 o 
   7  -7   8        0.13        2.06      1.23 o 
  -3  -6   8       13.80       14.00      0.97 o 
  -2  -6   8       21.73       21.32      1.09 o 
  -1  -6   8        6.51        5.43      0.55 o 
   0  -6   8        0.62        0.67      0.49 o 
   1  -6   8        0.96        0.97      0.37 o 
   2  -6   8      489.63      480.02      5.70 o 
   3  -6   8      122.35      122.68      2.32 o 
   4  -6   8       23.54       24.02      1.25 o 
   5  -6   8       60.91       69.91      3.69 o 
   6  -6   8       62.54       60.66      2.68 o 
   7  -6   8        6.11        6.33      0.98 o 
  -6  -5   8        0.31       -0.41      0.69 o 
  -5  -5   8        0.54        0.76      0.64 o 
  -4  -5   8        4.12        7.57      0.87 o 
  -3  -5   8      146.28      142.51      2.46 o 
  -2  -5   8      162.35      164.17      2.58 o 
  -1  -5   8      136.28      121.23      2.20 o 
   0  -5   8       86.97       87.40      2.51 o 
   1  -5   8      185.84      174.92      2.56 o 
   2  -5   8      107.43      111.64      1.80 o 
   3  -5   8       88.74       89.85      1.87 o 
   4  -5   8        0.65        1.76      0.63 o 
   5  -5   8       82.34       84.26      1.97 o 
   6  -5   8       60.00       60.15      1.96 o 
   7  -5   8        7.13        8.50      1.62 o 
  -6  -4   8        0.52        0.69      0.67 o 
  -5  -4   8      207.08      211.58      4.59 o 
  -4  -4   8        0.83        0.66      0.46 o 
  -3  -4   8      226.14      234.23      3.60 o 
  -2  -4   8       52.71       60.73      1.36 o 
  -1  -4   8      143.67      147.98      2.45 o 
   0  -4   8      224.45      225.59      2.52 o 
   1  -4   8        0.85        0.41      0.33 o 
   2  -4   8       14.17       15.39      0.71 o 
   3  -4   8       19.74       19.34      0.65 o 
   4  -4   8       50.48       50.41      1.28 o 
   5  -4   8        2.30        2.47      0.58 o 
   6  -4   8        0.24        1.04      0.64 o 
   7  -4   8       18.12       23.32      2.36 o 
  -7  -3   8        0.61        2.28      0.85 o 
  -6  -3   8       27.19       27.57      1.71 o 
  -5  -3   8       16.01       16.70      1.27 o 
  -4  -3   8        3.73        4.44      0.55 o 
  -3  -3   8        0.17        0.27      0.29 o 
  -2  -3   8       12.66       13.46      0.65 o 
  -1  -3   8        0.15        0.01      0.42 o 
   0  -3   8       71.13       77.87      1.27 o 
   1  -3   8      134.24      138.63      1.91 o 
   2  -3   8       19.26       22.89      0.68 o 
   3  -3   8        4.72        4.87      0.41 o 
   4  -3   8        3.06        3.38      0.80 o 
   5  -3   8      190.88      194.07      3.20 o 
   6  -3   8       48.53       46.74      2.93 o 
   7  -3   8        7.06        8.27      1.80 o 
  -7  -2   8        0.55        0.54      0.77 o 
  -6  -2   8        3.21        4.02      0.96 o 
  -5  -2   8        0.45        0.01      0.70 o 
  -4  -2   8        0.55        1.13      0.47 o 
  -3  -2   8        0.42        0.24      0.32 o 
  -2  -2   8        4.35        5.51      0.50 o 
  -1  -2   8      122.27      134.04      1.46 o 
   0  -2   8       26.12       25.28      0.53 o 
   1  -2   8      156.38      163.44      1.72 o 
   2  -2   8        4.05        4.56      0.34 o 
   3  -2   8       28.24       31.78      0.75 o 
   4  -2   8       25.65       25.16      0.93 o 
   5  -2   8        1.12        0.77      0.49 o 
   6  -2   8        3.69        5.11      1.44 o 
   7  -2   8        0.00       -0.90      1.10 o 
  -8  -1   8        1.46        1.09      0.83 o 
  -7  -1   8       16.71       14.05      1.94 o 
  -6  -1   8       46.42       51.12      2.89 o 
  -5  -1   8       21.90       24.46      1.90 o 
  -4  -1   8      281.09      268.29      3.89 o 
  -3  -1   8        1.96        1.37      0.48 o 
  -2  -1   8       39.85       39.99      1.18 o 
  -1  -1   8        9.85        9.98      0.41 o 
   0  -1   8      222.55      225.41      2.00 o 
   1  -1   8      128.63      128.93      1.20 o 
   2  -1   8       17.28       20.46      0.51 o 
   3  -1   8       26.40       30.05      0.80 o 
   4  -1   8       18.34       17.63      0.67 o 
   5  -1   8       12.26       13.28      1.93 o 
   6  -1   8        8.56       10.44      1.89 o 
   7  -1   8       14.90       16.88      2.35 o 
  -8   0   8        3.94        3.35      1.50 o 
  -7   0   8       38.69       42.39      2.96 o 
  -6   0   8        3.97        6.36      1.41 o 
  -5   0   8        3.20        5.61      0.86 o 
  -4   0   8       10.28        9.17      0.54 o 
  -3   0   8        1.17        0.41      0.30 o 
  -2   0   8       30.29       28.94      0.59 o 
  -1   0   8        9.68       11.09      0.39 o 
   0   0   8        0.10        0.60      0.19 o 
   1   0   8        0.07        0.03      0.18 o 
   2   0   8      140.93      149.72      1.58 o 
   3   0   8      376.80      380.22      3.28 o 
   4   0   8       33.75       31.09      1.12 o 
   5   0   8       40.20       40.26      1.70 o 
   6   0   8       13.03       10.49      1.45 o 
   7   0   8        0.91        0.84      1.45 o 
  -8   1   8        1.09       -0.51      1.12 o 
  -7   1   8       34.92       33.85      2.94 o 
  -6   1   8       18.17       18.81      2.10 o 
  -5   1   8        0.69        0.77      0.34 o 
  -4   1   8      259.31      211.78      3.09 o 
  -3   1   8       65.84       55.19      1.03 o 
  -2   1   8        0.03       -0.03      0.19 o 
  -1   1   8        0.01        0.14      0.19 o 
   0   1   8        4.76        5.72      0.32 o 
   1   1   8        3.18        2.52      0.36 o 
   2   1   8      532.03      548.96      4.33 o 
   3   1   8       47.06       46.20      1.22 o 
   4   1   8        0.40       -0.11      0.42 o 
   5   1   8        0.55        1.38      0.92 o 
   6   1   8        0.07       -0.37      0.86 o 
   7   1   8        1.17       -0.11      1.12 o 
  -8   2   8       34.87       36.44      3.27 o 
  -7   2   8       18.12       22.97      2.64 o 
  -6   2   8        0.01       -0.81      0.81 o 
  -5   2   8       18.32       14.63      3.12 o 
  -4   2   8       49.09       35.46      1.08 o 
  -3   2   8       18.58       20.62      0.69 o 
  -2   2   8       81.62       75.82      1.03 o 
  -1   2   8        0.21        0.33      0.21 o 
   0   2   8       20.06       20.28      0.46 o 
   1   2   8       21.11       29.93      0.70 o 
   2   2   8        6.73       10.35      0.51 o 
   3   2   8        6.34        7.23      0.51 o 
   4   2   8       36.28       39.20      1.45 o 
   5   2   8       29.20       28.09      1.53 o 
   6   2   8       13.17       13.91      1.49 o 
  -8   3   8      239.49      245.62      8.75 o 
  -7   3   8        9.98       11.24      2.06 o 
  -6   3   8        0.98        0.72      0.54 o 
  -5   3   8      246.56      200.67      3.78 o 
  -4   3   8      334.54      307.66      3.79 o 
  -3   3   8        0.63        1.69      0.29 o 
  -2   3   8      445.60      424.35      3.49 o 
  -1   3   8        7.72        8.02      0.37 o 
   0   3   8      225.61      211.33      2.10 o 
   1   3   8        1.37        3.21      0.36 o 
   2   3   8        9.36       10.06      0.58 o 
   3   3   8        7.94       10.26      0.73 o 
   4   3   8       96.41       94.79      2.45 o 
   5   3   8       25.25       27.31      1.57 o 
   6   3   8        0.71        1.56      0.78 o 
  -8   4   8        0.65        1.46      0.95 o 
  -7   4   8       21.53       22.63      1.75 o 
  -6   4   8        0.00       -0.03      0.59 o 
  -5   4   8       14.02       11.60      1.22 o 
  -4   4   8       56.81       52.53      1.11 o 
  -3   4   8        6.24        5.99      0.43 o 
  -2   4   8       16.93       16.67      0.60 o 
  -1   4   8       11.93       12.46      0.52 o 
   0   4   8        3.79        3.14      0.40 o 
   1   4   8        8.98       13.83      0.67 o 
   2   4   8        9.54        9.62      0.74 o 
   3   4   8        0.00        1.02      0.55 o 
   4   4   8       89.66       86.98      3.58 o 
   5   4   8        8.49       10.28      1.15 o 
  -8   5   8       19.28       23.36      2.57 o 
  -7   5   8       20.61       21.89      2.31 o 
  -6   5   8       22.66       24.13      2.19 o 
  -5   5   8        0.36        1.65      1.17 o 
  -4   5   8       30.03       30.62      1.29 o 
  -3   5   8       22.04       23.02      0.97 o 
  -2   5   8      386.95      369.45      3.49 o 
  -1   5   8       12.72       14.62      0.57 o 
   0   5   8      112.24       94.58      1.79 o 
   1   5   8      122.70      109.77      2.11 o 
   2   5   8        3.57        4.21      0.72 o 
   3   5   8        9.98       11.46      1.23 o 
   4   5   8       34.02       36.53      2.32 o 
   5   5   8        0.02        1.95      1.00 o 
  -8   6   8       32.75       35.11      2.90 o 
  -7   6   8       47.15       54.10      3.24 o 
  -6   6   8       72.76       82.01      3.75 o 
  -5   6   8       36.52       33.77      1.49 o 
  -4   6   8      136.74      136.17      7.69 o 
  -3   6   8       18.41       17.36      0.93 o 
  -2   6   8       54.06       51.20      1.16 o 
  -1   6   8       12.04       12.76      0.71 o 
   0   6   8       30.12       27.57      1.13 o 
   1   6   8        9.85       10.97      1.19 o 
   2   6   8        6.59        7.16      1.11 o 
   3   6   8       26.00       25.44      2.17 o 
   4   6   8       32.29       29.36      2.43 o 
  -7   7   8        6.91       11.18      1.79 o 
  -6   7   8        2.85        1.87      0.75 o 
  -5   7   8       31.08       28.35      1.43 o 
  -4   7   8       25.63       22.60      1.33 o 
  -3   7   8       26.70       23.33      1.65 o 
  -2   7   8        0.70        1.40      0.55 o 
  -1   7   8       58.43       53.02      1.79 o 
   0   7   8       68.66       60.95      1.69 o 
   1   7   8        0.02        0.59      0.66 o 
   2   7   8       15.60       12.95      1.35 o 
   3   7   8      189.32      190.28      4.61 o 
  -7   8   8       34.40       38.23      2.60 o 
  -6   8   8        0.40        0.50      0.67 o 
  -5   8   8        2.98        2.63      0.91 o 
  -4   8   8       19.97       15.06      1.90 o 
  -3   8   8       19.44       20.68      2.52 o 
  -2   8   8        2.99        2.53      0.69 o 
  -1   8   8       12.43       10.99      0.96 o 
   0   8   8        2.41        2.38      0.75 o 
   1   8   8        0.00        1.17      0.75 o 
   2   8   8       33.45       34.50      2.10 o 
   3   8   8        0.09        0.60      1.39 o 
  -6   9   8        3.83        3.21      1.26 o 
  -5   9   8        3.20        2.69      1.27 o 
  -4   9   8       10.14        9.33      1.74 o 
  -3   9   8        2.11        1.25      1.02 o 
  -2   9   8        1.02        1.02      0.65 o 
  -1   9   8        6.40        6.48      0.90 o 
   0   9   8        8.05        7.09      1.04 o 
   1   9   8        0.01        0.13      1.01 o 
  -5  10   8        9.16        8.74      1.83 o 
  -4  10   8        5.08        4.15      1.42 o 
  -3  10   8        2.31        2.57      2.11 o 
  -2  10   8        6.63        5.01      0.92 o 
  -1  10   8        0.31        0.71      1.46 o 
   0  10   8        3.60        1.57      1.15 o 
  -1 -10   9        7.91       11.54      2.25 o 
   0 -10   9        0.10        1.45      1.23 o 
   1 -10   9        8.16        6.15      1.28 o 
   2 -10   9        0.85        0.85      0.91 o 
   3 -10   9       12.70       14.09      1.91 o 
   4 -10   9        7.31        5.92      1.53 o 
  -2  -9   9      134.52      129.59      3.41 o 
  -1  -9   9       31.82       29.48      1.85 o 
   0  -9   9       24.93       28.10      1.68 o 
   1  -9   9       10.80       12.92      1.53 o 
   2  -9   9        4.77        7.17      1.29 o 
   3  -9   9        1.42        1.83      1.39 o 
   4  -9   9        3.53        3.68      1.27 o 
   5  -9   9        0.40        0.55      1.02 o 
  -2  -8   9        5.93        6.71      0.95 o 
  -1  -8   9        0.00        0.78      0.65 o 
   0  -8   9       85.54       97.54      2.83 o 
   1  -8   9       14.47       15.26      1.37 o 
   2  -8   9        0.78        1.25      0.76 o 
   3  -8   9        0.65        1.33      0.92 o 
   4  -8   9       24.30       25.97      1.48 o 
   5  -8   9        5.59        4.74      1.21 o 
   6  -8   9       13.14       15.61      2.19 o 
  -3  -7   9      123.11      131.71      3.62 o 
  -2  -7   9      141.15      129.57      3.30 o 
  -1  -7   9        5.44        4.83      0.79 o 
   0  -7   9       88.15       84.27      2.48 o 
   1  -7   9       39.93       39.81      1.83 o 
   2  -7   9        5.83        5.51      0.96 o 
   3  -7   9        0.05        0.33      0.67 o 
   4  -7   9       41.31       41.17      1.62 o 
   5  -7   9        0.02        0.87      0.73 o 
   6  -7   9        7.54        8.92      1.72 o 
  -4  -6   9        2.49        2.27      0.67 o 
  -3  -6   9       99.64       97.06      4.71 o 
  -2  -6   9      237.78      237.56      4.85 o 
  -1  -6   9       52.34       45.52      2.37 o 
   0  -6   9       94.28       87.20      2.03 o 
   1  -6   9       11.58       12.37      1.00 o 
   2  -6   9      214.75      207.72      4.01 o 
   3  -6   9        3.66        2.17      0.97 o 
   4  -6   9        0.64        1.24      0.58 o 
   5  -6   9        5.90        6.36      1.03 o 
   6  -6   9        0.03        0.91      1.09 o 
   7  -6   9        0.22        1.01      1.14 o 
  -6  -5   9        7.14        6.71      1.07 o 
  -5  -5   9        3.43        3.77      0.86 o 
  -4  -5   9       14.53       15.84      1.29 o 
  -3  -5   9        3.82        3.50      0.69 o 
  -2  -5   9        4.95        3.04      0.51 o 
  -1  -5   9       60.74       44.80      1.31 o 
   0  -5   9      156.92      153.14      2.78 o 
   1  -5   9      173.80      165.36      2.55 o 
   2  -5   9       12.89       13.51      0.69 o 
   3  -5   9       41.80       40.89      1.30 o 
   4  -5   9        0.10        0.41      0.58 o 
   5  -5   9       26.86       28.27      1.18 o 
   6  -5   9       22.21       22.39      2.63 o 
   7  -5   9        0.73        0.65      1.09 o 
  -6  -4   9        2.25        2.49      0.94 o 
  -5  -4   9        0.28        1.72      0.81 o 
  -4  -4   9       32.56       31.95      1.82 o 
  -3  -4   9       32.99       33.20      1.13 o 
  -2  -4   9      235.30      211.84      4.06 o 
  -1  -4   9       13.90       15.21      0.82 o 
   0  -4   9       13.50       13.75      1.02 o 
   1  -4   9        7.66        8.35      0.62 o 
   2  -4   9        0.91        0.83      0.33 o 
   3  -4   9        5.23        5.09      0.55 o 
   4  -4   9       15.36       15.21      0.81 o 
   5  -4   9        0.58        0.90      0.52 o 
   6  -4   9        0.76        1.91      0.76 o 
   7  -4   9        1.72        0.97      1.19 o 
  -7  -3   9        1.09        1.44      0.81 o 
  -6  -3   9        2.44        3.46      0.90 o 
  -5  -3   9       51.56       48.11      2.02 o 
  -4  -3   9        7.81        6.32      1.33 o 
  -3  -3   9       16.60       16.21      0.94 o 
  -2  -3   9       36.67       35.72      1.25 o 
  -1  -3   9       38.81       36.78      0.86 o 
   0  -3   9        0.41        0.03      0.32 o 
   1  -3   9       71.17       74.77      1.38 o 
   2  -3   9        6.57        7.87      0.92 o 
   3  -3   9       58.09       59.23      1.25 o 
   4  -3   9        2.29        2.32      0.48 o 
   5  -3   9       42.47       41.81      1.51 o 
   6  -3   9        4.47        5.25      1.47 o 
   7  -3   9       55.72       53.67      3.29 o 
  -7  -2   9        9.77       11.69      2.28 o 
  -6  -2   9        1.36        1.83      0.81 o 
  -5  -2   9        2.27        2.14      0.87 o 
  -4  -2   9        9.55        9.71      1.19 o 
  -3  -2   9       32.92       30.45      1.12 o 
  -2  -2   9      449.52      431.15      6.06 o 
  -1  -2   9       31.48       30.07      0.87 o 
   0  -2   9      138.41      149.49      1.99 o 
   1  -2   9      154.01      156.09      2.14 o 
   2  -2   9        3.66        3.68      0.45 o 
   3  -2   9        3.27        3.03      0.58 o 
   4  -2   9        0.57        0.29      0.39 o 
   5  -2   9       13.69       15.30      0.99 o 
   6  -2   9        0.16        0.18      1.06 o 
   7  -2   9        0.89        2.80      1.53 o 
  -7  -1   9        0.02        0.46      0.99 o 
  -6  -1   9        5.57        4.21      1.26 o 
  -5  -1   9        1.75        0.35      0.79 o 
  -4  -1   9        2.45        1.76      0.56 o 
  -3  -1   9      213.27      222.91      2.61 o 
  -2  -1   9       78.67       68.77      1.46 o 
  -1  -1   9       27.46       26.66      0.73 o 
   0  -1   9      113.19      115.14      1.46 o 
   1  -1   9       22.85       23.49      0.56 o 
   2  -1   9        0.94        0.86      0.25 o 
   3  -1   9       17.95       18.04      0.69 o 
   4  -1   9        0.04        0.20      0.42 o 
   5  -1   9        1.77        2.08      1.99 o 
   6  -1   9        3.65        4.79      1.49 o 
   7  -1   9        6.88        2.24      1.55 o 
  -8   0   9        4.53        3.91      1.43 o 
  -7   0   9       19.30       24.79      2.50 o 
  -6   0   9        7.21        6.69      1.50 o 
  -5   0   9        4.86        4.85      1.21 o 
  -4   0   9       66.51       61.40      1.34 o 
  -3   0   9        3.31        5.48      0.45 o 
  -2   0   9      101.34      110.92      1.57 o 
  -1   0   9      191.33      181.59      2.67 o 
   0   0   9        9.73       11.26      0.47 o 
   1   0   9       63.62       62.50      0.93 o 
   2   0   9       40.90       37.80      0.78 o 
   3   0   9      208.76      213.05      2.46 o 
   4   0   9       17.68       20.26      1.09 o 
   5   0   9       27.00       28.60      1.91 o 
   6   0   9        7.46        7.73      1.83 o 
   7   0   9        6.02        5.89      1.80 o 
  -8   1   9        3.49        3.72      1.60 o 
  -7   1   9       14.97       13.23      2.12 o 
  -6   1   9        1.10        1.40      1.05 o 
  -5   1   9       15.93       16.30      1.34 o 
  -4   1   9      150.57      123.33      2.24 o 
  -3   1   9        9.51        6.27      0.45 o 
  -2   1   9      342.86      343.61      3.56 o 
  -1   1   9     1135.62     1132.91      8.53 o 
   0   1   9      111.13      121.14      1.56 o 
   1   1   9       34.55       30.88      0.73 o 
   2   1   9      355.67      369.94      3.48 o 
   3   1   9        2.34        1.82      0.32 o 
   4   1   9        0.39        0.84      0.54 o 
   5   1   9        1.48        1.43      0.62 o 
   6   1   9        2.51        0.91      0.97 o 
  -8   2   9        0.28        0.97      1.34 o 
  -7   2   9       92.69       95.06      4.82 o 
  -6   2   9        1.02        1.74      1.13 o 
  -5   2   9        1.23        2.41      1.24 o 
  -4   2   9        0.01       -0.07      0.25 o 
  -3   2   9       14.80       13.23      0.61 o 
  -2   2   9       21.09       22.51      0.72 o 
  -1   2   9      256.67      265.82      2.34 o 
   0   2   9       14.83       17.04      0.54 o 
   1   2   9       47.18       41.60      0.82 o 
   2   2   9        9.37        6.59      0.42 o 
   3   2   9       13.22       14.40      0.93 o 
   4   2   9       14.82       18.32      1.18 o 
   5   2   9        6.94        7.80      1.00 o 
   6   2   9        3.33        3.59      0.86 o 
  -8   3   9       64.67       62.75      4.29 o 
  -7   3   9       42.25       40.23      3.24 o 
  -6   3   9        0.47        0.70      0.66 o 
  -5   3   9        2.97        4.55      0.73 o 
  -4   3   9        1.43        0.03      0.34 o 
  -3   3   9        0.00        0.66      0.26 o 
  -2   3   9      489.99      476.91      4.40 o 
  -1   3   9      678.83      642.12      5.02 o 
   0   3   9        1.97        4.96      0.47 o 
   1   3   9      255.61      225.38      2.37 o 
   2   3   9        9.94       13.88      0.70 o 
   3   3   9        0.53        0.71      0.46 o 
   4   3   9        2.19        0.73      0.62 o 
   5   3   9        4.62        2.88      0.78 o 
   6   3   9        0.04        1.54      1.21 o 
  -8   4   9       50.96       53.08      4.72 o 
  -7   4   9       45.48       42.18      2.22 o 
  -6   4   9        1.92        2.31      0.83 o 
  -5   4   9       32.42       34.32      1.78 o 
  -4   4   9        0.76        1.03      0.34 o 
  -3   4   9       39.52       38.80      1.04 o 
  -2   4   9      228.08      222.36      2.72 o 
  -1   4   9        0.36        0.73      0.30 o 
   0   4   9        0.06        0.66      0.28 o 
   1   4   9       78.29       79.12      1.47 o 
   2   4   9        7.59        7.96      0.73 o 
   3   4   9       32.78       33.96      1.44 o 
   4   4   9        7.16        8.96      1.27 o 
   5   4   9        0.27        0.06      0.70 o 
  -8   5   9        8.32        6.98      1.92 o 
  -7   5   9       29.36       30.74      2.54 o 
  -6   5   9        5.78       10.04      1.63 o 
  -5   5   9       10.21        7.62      1.33 o 
  -4   5   9        2.25        1.89      0.43 o 
  -3   5   9       13.46       14.38      0.76 o 
  -2   5   9      870.49      850.41      9.45 o 
  -1   5   9        0.36        0.07      0.27 o 
   0   5   9      163.19      150.52      2.35 o 
   1   5   9        2.83        1.23      0.48 o 
   2   5   9        0.74       -0.02      0.48 o 
   3   5   9        5.44        9.37      1.21 o 
   4   5   9        2.17        2.89      0.88 o 
   5   5   9       10.25       13.59      4.59 o 
  -7   6   9        4.45        7.60      1.72 o 
  -6   6   9        4.82        2.94      1.19 o 
  -5   6   9        0.72        0.45      0.53 o 
  -4   6   9        1.99        2.53      0.67 o 
  -3   6   9      155.68      149.72      2.42 o 
  -2   6   9       12.83       12.39      0.71 o 
  -1   6   9        2.67        3.38      0.95 o 
   0   6   9        1.78        1.73      0.55 o 
   1   6   9        2.41        2.72      0.66 o 
   2   6   9        0.28        0.16      0.65 o 
   3   6   9       45.35       48.13      2.32 o 
   4   6   9       11.94       11.13      1.82 o 
  -7   7   9       10.66       10.89      1.85 o 
  -6   7   9        5.42        7.80      1.50 o 
  -5   7   9        0.49        1.05      0.65 o 
  -4   7   9        1.36        1.41      0.63 o 
  -3   7   9        0.41        1.81      0.86 o 
  -2   7   9       23.63       23.59      1.32 o 
  -1   7   9        0.84        0.23      0.52 o 
   0   7   9        3.60        3.92      0.79 o 
   1   7   9       30.20       29.73      1.86 o 
   2   7   9       24.17       27.42      1.92 o 
   3   7   9       60.14       52.11      4.47 o 
  -7   8   9       18.43       22.91      2.31 o 
  -6   8   9        0.03        1.73      0.74 o 
  -5   8   9        0.59        0.03      0.72 o 
  -4   8   9        0.60        0.79      1.03 o 
  -3   8   9        4.12        2.71      1.07 o 
  -2   8   9        3.43        0.62      0.73 o 
  -1   8   9       57.91       53.81      2.28 o 
   0   8   9       41.50       39.82      1.74 o 
   1   8   9        0.74        0.81      0.89 o 
   2   8   9       24.03       25.45      2.43 o 
  -6   9   9        0.13        0.47      0.98 o 
  -5   9   9        1.68        3.39      1.29 o 
  -4   9   9        0.35        1.42      1.21 o 
  -3   9   9        8.72       11.56      3.07 o 
  -2   9   9        4.41        2.49      0.87 o 
  -1   9   9        1.15        1.28      0.69 o 
   0   9   9        4.01        4.02      1.16 o 
   1   9   9       10.06       12.29      1.94 o 
  -4  10   9        2.98        2.04      1.28 o 
  -3  10   9        3.61        4.17      1.29 o 
  -2  10   9        7.43        4.87      1.49 o 
  -1  10   9       84.12       88.48      2.67 o 
   0 -10  10        7.87       10.33      3.23 o 
   1 -10  10        0.24        0.26      0.89 o 
   2 -10  10        1.18        1.53      1.20 o 
   3 -10  10        0.22        0.52      1.02 o 
  -2  -9  10        8.17        5.39      2.04 o 
  -1  -9  10      147.03      143.66      7.10 o 
   0  -9  10        3.48        5.22      1.03 o 
   1  -9  10       33.09       29.58      1.88 o 
   2  -9  10       23.37       21.89      2.10 o 
   3  -9  10        0.54        0.23      0.94 o 
   4  -9  10       48.66       45.35      2.10 o 
   5  -9  10        0.57        2.07      1.15 o 
  -3  -8  10      139.79      159.20      4.22 o 
  -2  -8  10      162.18      166.33      4.11 o 
  -1  -8  10       43.66       44.33      1.85 o 
   0  -8  10       18.38       19.74      1.47 o 
   1  -8  10       56.09       57.70      2.27 o 
   2  -8  10        7.83        8.23      1.11 o 
   3  -8  10        0.24        1.45      0.80 o 
   4  -8  10        3.13        4.20      0.81 o 
   5  -8  10        7.48        7.50      1.46 o 
  -3  -7  10       60.75       70.39      2.65 o 
  -2  -7  10       21.10       24.85      1.50 o 
  -1  -7  10       20.22       24.26      1.42 o 
   0  -7  10        0.00        1.30      0.91 o 
   1  -7  10        9.30        8.80      1.47 o 
   2  -7  10       13.93       14.87      1.39 o 
   3  -7  10        0.03       -0.24      0.52 o 
   4  -7  10       39.90       37.58      2.94 o 
   5  -7  10        1.63        0.42      0.93 o 
   6  -7  10      107.66      107.25      4.68 o 
  -5  -6  10        5.89        7.74      0.94 o 
  -4  -6  10       25.44       24.75      1.54 o 
  -3  -6  10        0.85        1.26      0.76 o 
  -2  -6  10       13.29       13.55      1.18 o 
  -1  -6  10        1.87        2.10      0.64 o 
   0  -6  10        7.80       10.79      1.06 o 
   1  -6  10       38.01       38.75      2.56 o 
   2  -6  10        8.73        8.44      1.12 o 
   3  -6  10      138.84      135.98      2.89 o 
   4  -6  10       11.98       12.47      1.70 o 
   5  -6  10       16.76       16.22      2.52 o 
   6  -6  10       17.90       17.94      2.09 o 
  -5  -5  10        3.82        4.09      0.94 o 
  -4  -5  10       31.84       32.00      1.85 o 
  -3  -5  10        1.68        1.88      0.77 o 
  -2  -5  10       32.63       30.61      1.57 o 
  -1  -5  10       10.98        8.67      0.72 o 
   0  -5  10        2.50        2.77      0.52 o 
   1  -5  10        4.63        4.94      0.70 o 
   2  -5  10       85.71       87.10      1.88 o 
   3  -5  10       19.44       20.27      1.06 o 
   4  -5  10        8.89        8.95      1.15 o 
   5  -5  10       29.67       28.10      2.61 o 
   6  -5  10       36.55       35.91      1.64 o 
  -6  -4  10        2.04        1.40      0.87 o 
  -5  -4  10       10.12        9.79      1.32 o 
  -4  -4  10      120.22      127.78      4.15 o 
  -3  -4  10        3.92        2.72      0.84 o 
  -2  -4  10       11.46        7.91      0.73 o 
  -1  -4  10        6.83        5.64      0.80 o 
   0  -4  10       32.04       30.11      0.93 o 
   1  -4  10        2.34        2.55      0.71 o 
   2  -4  10        0.43        0.48      0.34 o 
   3  -4  10       11.71       11.21      0.83 o 
   4  -4  10        1.00        1.05      0.46 o 
   5  -4  10        1.33        1.35      0.55 o 
   6  -4  10       11.16        9.51      1.07 o 
   7  -4  10       13.04       12.42      1.87 o 
  -6  -3  10        8.44        9.84      1.44 o 
  -5  -3  10       80.61       82.98      3.44 o 
  -4  -3  10       12.99       11.51      1.38 o 
  -3  -3  10       15.06       13.82      1.24 o 
  -2  -3  10       25.41       20.78      1.03 o 
  -1  -3  10        0.02        0.74      0.38 o 
   0  -3  10        4.18        4.46      0.53 o 
   1  -3  10       10.34       10.72      0.62 o 
   2  -3  10       12.61       14.66      0.75 o 
   3  -3  10        3.37        2.95      0.46 o 
   4  -3  10       26.00       25.96      1.78 o 
   5  -3  10       18.75       19.04      1.18 o 
   6  -3  10        0.01        0.06      0.97 o 
   7  -3  10       14.00       15.81      2.18 o 
  -7  -2  10        1.19        0.74      0.84 o 
  -6  -2  10        2.59        2.17      1.30 o 
  -5  -2  10        0.66        0.88      0.88 o 
  -4  -2  10        8.84        9.54      1.35 o 
  -3  -2  10        3.57        2.60      0.51 o 
  -2  -2  10      379.78      351.27      3.82 o 
  -1  -2  10      223.96      227.59      3.02 o 
   0  -2  10      168.93      170.56      2.26 o 
   1  -2  10       13.88       12.88      0.67 o 
   2  -2  10       33.08       31.65      0.84 o 
   3  -2  10        1.60        1.43      0.41 o 
   4  -2  10        6.04        5.88      1.13 o 
   5  -2  10        0.04        1.21      0.57 o 
   6  -2  10        8.02        6.38      1.64 o 
   7  -2  10        0.40        0.53      1.25 o 
  -7  -1  10       18.50       15.50      2.08 o 
  -6  -1  10      106.19      100.81      4.36 o 
  -5  -1  10       34.71       32.40      2.30 o 
  -4  -1  10       30.81       28.62      2.10 o 
  -3  -1  10     1373.96     1260.30     13.58 o 
  -2  -1  10       42.06       45.81      1.22 o 
  -1  -1  10      191.20      191.55      2.38 o 
   0  -1  10       51.86       50.31      1.18 o 
   1  -1  10      100.20       96.91      1.51 o 
   2  -1  10       51.94       51.00      1.06 o 
   3  -1  10        2.32        1.60      0.51 o 
   4  -1  10        4.06        4.63      0.68 o 
   5  -1  10        0.19        0.32      0.98 o 
   6  -1  10        9.21        7.80      1.76 o 
  -7   0  10       21.86       28.48      2.71 o 
  -6   0  10        8.88        9.49      1.74 o 
  -5   0  10       13.57       13.38      1.75 o 
  -4   0  10       17.38       16.33      0.85 o 
  -3   0  10       21.27       20.42      0.76 o 
  -2   0  10        0.37        0.62      0.33 o 
  -1   0  10       13.11       12.01      0.68 o 
   0   0  10       61.13       55.59      1.14 o 
   1   0  10        2.59        2.57      0.34 o 
   2   0  10       15.47       13.16      0.60 o 
   3   0  10        0.43        1.31      0.39 o 
   4   0  10       89.73       90.60      3.03 o 
   5   0  10       22.85       22.56      1.81 o 
   6   0  10       10.02       13.86      2.24 o 
  -8   1  10        0.05       -0.21      1.20 o 
  -7   1  10       36.77       35.07      3.08 o 
  -6   1  10       48.35       57.48      3.49 o 
  -5   1  10       23.76       23.31      2.26 o 
  -4   1  10        0.41        0.17      0.32 o 
  -3   1  10      397.77      331.94      3.57 o 
  -2   1  10        0.74        0.95      0.30 o 
  -1   1  10      240.77      220.22      2.26 o 
   0   1  10      268.28      269.79      3.18 o 
   1   1  10       75.37       63.86      1.42 o 
   2   1  10      110.36       98.53      2.03 o 
   3   1  10       94.94       89.45      1.76 o 
   4   1  10        0.49        0.52      0.62 o 
   5   1  10        0.45        0.49      0.86 o 
   6   1  10        4.49        5.87      1.82 o 
  -8   2  10       18.09       18.87      2.71 o 
  -7   2  10      110.33      110.05      5.33 o 
  -6   2  10       13.57       17.12      2.24 o 
  -5   2  10       14.82       16.01      1.46 o 
  -4   2  10       70.09       50.85      1.68 o 
  -3   2  10        0.63        1.32      0.40 o 
  -2   2  10       54.07       51.97      1.16 o 
  -1   2  10       68.37       75.21      1.32 o 
   0   2  10        0.00        0.46      0.29 o 
   1   2  10        7.23        5.44      0.59 o 
   2   2  10       10.45       12.45      0.71 o 
   3   2  10        0.00        0.51      0.61 o 
   4   2  10       28.16       33.92      1.59 o 
   5   2  10        8.79        8.00      1.05 o 
   6   2  10        4.44        9.22      2.09 o 
  -8   3  10        8.84        7.42      2.09 o 
  -7   3  10       69.95       74.14      4.44 o 
  -6   3  10       18.30       22.53      1.63 o 
  -5   3  10        4.81        2.88      0.71 o 
  -4   3  10      190.32      161.68      3.20 o 
  -3   3  10       36.63       36.81      1.01 o 
  -2   3  10       80.77       68.41      1.16 o 
  -1   3  10      166.45      156.61      2.03 o 
   0   3  10       29.14       25.17      0.83 o 
   1   3  10      118.92      104.08      1.50 o 
   2   3  10       25.94       23.61      1.10 o 
   3   3  10        6.19        6.51      1.02 o 
   4   3  10       23.28       28.29      1.82 o 
   5   3  10       25.34       28.44      2.44 o 
  -8   4  10       21.17       23.32      2.02 o 
  -7   4  10        1.94        1.27      0.93 o 
  -6   4  10        2.82        1.66      0.85 o 
  -5   4  10       15.07        9.74      1.18 o 
  -4   4  10        8.71        5.23      0.94 o 
  -3   4  10        0.42        0.55      0.34 o 
  -2   4  10       21.26       23.41      0.84 o 
  -1   4  10      159.73      156.48      2.40 o 
   0   4  10        6.51        6.24      0.51 o 
   1   4  10       37.99       36.20      1.25 o 
   2   4  10        1.75        0.96      0.53 o 
   3   4  10        0.63        1.19      0.63 o 
   4   4  10        2.66        3.86      1.31 o 
   5   4  10        4.86        5.62      1.46 o 
  -7   5  10        9.47        9.03      1.87 o 
  -6   5  10        0.01        0.79      1.01 o 
  -5   5  10       10.37       17.89      1.88 o 
  -4   5  10        1.70        2.30      0.94 o 
  -3   5  10       24.04       22.08      0.98 o 
  -2   5  10      265.19      262.90      3.82 o 
  -1   5  10       66.05       65.16      1.44 o 
   0   5  10        2.48        3.09      0.64 o 
   1   5  10       39.00       35.23      1.32 o 
   2   5  10        6.29        6.00      0.88 o 
   3   5  10        0.39        1.28      0.96 o 
   4   5  10        2.01        3.62      0.93 o 
  -7   6  10        0.21        0.73      1.06 o 
  -6   6  10       15.05       14.89      1.96 o 
  -5   6  10       42.24       47.48      1.76 o 
  -4   6  10        5.82        7.00      0.89 o 
  -3   6  10      193.92      195.86      3.51 o 
  -2   6  10        6.26        5.72      0.67 o 
  -1   6  10        0.42        0.83      0.65 o 
   0   6  10        1.16        1.98      0.67 o 
   1   6  10        9.57       10.52      1.03 o 
   2   6  10       10.34        9.47      1.02 o 
   3   6  10        0.28        0.94      0.76 o 
  -7   7  10        3.10        3.20      1.33 o 
  -6   7  10        2.85        6.64      1.53 o 
  -5   7  10        0.10        0.19      1.17 o 
  -4   7  10        8.89        8.26      1.13 o 
  -3   7  10       19.01       19.75      1.65 o 
  -2   7  10        0.99       -0.21      1.60 o 
  -1   7  10       17.96       16.86      1.78 o 
   0   7  10       12.63       11.07      1.05 o 
   1   7  10       27.47       30.70      1.60 o 
   2   7  10        5.61        6.29      1.06 o 
   3   7  10        1.39        4.38      1.44 o 
  -6   8  10       28.56       35.44      2.45 o 
  -5   8  10       17.05       14.52      1.18 o 
  -4   8  10       14.37       10.24      1.72 o 
  -3   8  10       78.66       78.11      5.87 o 
  -2   8  10       33.58       38.24      4.28 o 
  -1   8  10       29.89       27.72      1.55 o 
   0   8  10       91.79       90.24      3.03 o 
   1   8  10        5.21        4.48      2.32 o 
   2   8  10        4.32        6.90      2.58 o 
  -5   9  10        4.54        6.13      1.52 o 
  -4   9  10        5.22        3.33      1.27 o 
  -3   9  10        0.01       -0.05      0.88 o 
  -2   9  10       28.18       28.53      2.26 o 
  -1   9  10        8.08        7.07      1.22 o 
   0   9  10        2.22        0.93      0.90 o 
  -3  10  10       12.73       13.41      2.16 o 
  -1  -9  11       23.50       24.89      1.76 o 
   0  -9  11        6.09        9.31      1.20 o 
   1  -9  11       73.79       77.70      2.84 o 
   2  -9  11        0.94        0.92      0.99 o 
   3  -9  11       14.23       11.77      1.77 o 
   4  -9  11        0.00        1.23      0.87 o 
  -3  -8  11        2.24        2.54      0.83 o 
  -2  -8  11       67.81       68.28      2.73 o 
  -1  -8  11        7.14        5.05      1.36 o 
   0  -8  11        1.87        3.20      1.53 o 
   1  -8  11       22.41       27.24      1.79 o 
   2  -8  11        0.00        0.59      0.78 o 
   3  -8  11        0.15        1.43      1.63 o 
   4  -8  11        3.75        3.05      1.25 o 
   5  -8  11        6.64        5.41      1.38 o 
  -4  -7  11        8.81        9.60      1.06 o 
  -3  -7  11        5.29        3.89      0.96 o 
  -2  -7  11       14.00       14.47      1.35 o 
  -1  -7  11        3.80        4.01      0.94 o 
   0  -7  11       30.98       33.63      1.73 o 
   1  -7  11       31.40       35.26      1.94 o 
   2  -7  11        2.95        2.40      0.92 o 
   3  -7  11       13.56       11.07      1.13 o 
   4  -7  11        5.20        5.31      1.05 o 
   5  -7  11        0.84        0.57      1.07 o 
  -4  -6  11        0.93        1.41      0.76 o 
  -3  -6  11        1.07        1.55      0.82 o 
  -2  -6  11       11.75       10.32      1.16 o 
  -1  -6  11        6.71        5.47      1.00 o 
   0  -6  11        2.81        2.45      0.70 o 
   1  -6  11        5.99        2.45      0.94 o 
   2  -6  11       13.26       13.89      2.58 o 
   3  -6  11      217.64      217.78      3.97 o 
   4  -6  11       35.07       32.96      1.83 o 
   5  -6  11        3.02        2.17      0.98 o 
   6  -6  11        7.81        4.95      1.42 o 
  -5  -5  11        0.05        1.25      0.80 o 
  -4  -5  11        4.78        3.87      1.02 o 
  -3  -5  11        0.02       -0.28      0.66 o 
  -2  -5  11        0.41       -0.09      0.90 o 
  -1  -5  11       17.65       18.81      1.46 o 
   0  -5  11       23.07       25.38      2.29 o 
   1  -5  11        4.95        4.41      0.73 o 
   2  -5  11      152.13      146.69      2.63 o 
   3  -5  11       42.50       43.04      2.24 o 
   4  -5  11        0.71       -0.03      0.66 o 
   5  -5  11        0.01        0.60      0.72 o 
   6  -5  11        0.20        1.01      1.09 o 
  -6  -4  11       14.22       18.21      1.75 o 
  -5  -4  11        3.93        2.78      0.96 o 
  -4  -4  11       34.78       34.17      2.16 o 
  -3  -4  11        0.96        0.88      0.79 o 
  -2  -4  11       37.76       37.93      2.20 o 
  -1  -4  11       20.99       20.25      1.49 o 
   0  -4  11       52.21       53.45      1.31 o 
   1  -4  11       39.43       37.87      1.45 o 
   2  -4  11        0.07        0.31      0.44 o 
   3  -4  11        0.00       -0.22      0.48 o 
   4  -4  11        2.53        2.42      0.85 o 
   5  -4  11        8.99        8.12      0.90 o 
   6  -4  11       10.28        9.61      1.07 o 
  -6  -3  11       15.68       15.69      1.82 o 
  -5  -3  11        3.69        3.35      1.10 o 
  -4  -3  11       30.64       29.34      2.13 o 
  -3  -3  11       13.18       11.23      1.44 o 
  -2  -3  11       99.23       91.50      2.25 o 
  -1  -3  11       42.40       41.65      1.07 o 
   0  -3  11      207.27      203.16      2.99 o 
   1  -3  11        0.00        0.28      0.31 o 
   2  -3  11       29.08       29.59      1.02 o 
   3  -3  11        0.94        0.83      0.42 o 
   4  -3  11       38.14       34.01      1.39 o 
   5  -3  11       12.51        9.75      1.37 o 
   6  -3  11        4.39        2.59      1.24 o 
  -7  -2  11        1.84        4.50      1.23 o 
  -6  -2  11       15.83       18.28      2.04 o 
  -5  -2  11        0.29       -0.50      0.81 o 
  -4  -2  11        6.22        7.38      1.37 o 
  -3  -2  11        1.38        2.05      0.69 o 
  -2  -2  11        0.01        0.30      0.31 o 
  -1  -2  11       59.33       60.84      1.39 o 
   0  -2  11       93.40       89.29      1.57 o 
   1  -2  11        6.05        6.64      0.72 o 
   2  -2  11        8.07        7.82      0.51 o 
   3  -2  11       16.07       15.69      0.90 o 
   4  -2  11        2.94        2.61      0.65 o 
   5  -2  11       30.05       31.14      1.37 o 
   6  -2  11        4.77        4.88      1.55 o 
  -7  -1  11        3.92        2.81      1.21 o 
  -6  -1  11       12.84       12.50      1.91 o 
  -5  -1  11       58.39       63.72      3.40 o 
  -4  -1  11       22.82       25.84      2.22 o 
  -3  -1  11        4.63        7.18      0.73 o 
  -2  -1  11        5.52        3.59      0.63 o 
  -1  -1  11       65.89       61.57      1.75 o 
   0  -1  11      308.16      294.52      3.69 o 
   1  -1  11      118.63      119.23      1.76 o 
   2  -1  11        3.86        3.75      0.59 o 
   3  -1  11       14.46       13.97      1.49 o 
   4  -1  11       11.44       10.76      1.00 o 
   5  -1  11        0.55        1.43      2.08 o 
   6  -1  11        1.89        0.46      1.30 o 
  -7   0  11        0.96        0.01      1.11 o 
  -6   0  11      188.91      194.54      6.88 o 
  -5   0  11        0.47        2.36      1.10 o 
  -4   0  11       18.66       21.93      1.49 o 
  -3   0  11        1.19        2.05      0.48 o 
  -2   0  11       19.63       21.47      0.82 o 
  -1   0  11       42.96       44.82      1.17 o 
   0   0  11        0.16        0.18      0.29 o 
   1   0  11       16.41       14.64      0.63 o 
   2   0  11       17.34       15.58      0.80 o 
   3   0  11      101.18       91.84      2.01 o 
   4   0  11       86.53       80.79      2.98 o 
   5   0  11       40.49       41.22      2.73 o 
   6   0  11       21.20       20.57      2.57 o 
  -7   1  11        0.00       -0.13      1.14 o 
  -6   1  11        0.02       -0.09      1.12 o 
  -5   1  11       26.07       27.11      2.53 o 
  -4   1  11        0.76       -0.25      0.57 o 
  -3   1  11        5.68        4.73      0.49 o 
  -2   1  11       28.07       27.84      0.85 o 
  -1   1  11      465.34      440.31      4.43 o 
   0   1  11      292.78      289.49      4.49 o 
   1   1  11      124.60      105.61      3.10 o 
   2   1  11      141.19      124.42      2.44 o 
   3   1  11      198.29      192.25      4.11 o 
   4   1  11       36.18       38.37      2.85 o 
   5   1  11       10.33       13.26      1.61 o 
   6   1  11        0.64        0.97      1.44 o 
  -7   2  11        8.13       12.04      2.27 o 
  -6   2  11       77.06       77.36      4.30 o 
  -5   2  11        0.30        0.82      1.04 o 
  -4   2  11       47.53       47.12      1.68 o 
  -3   2  11        9.93        8.02      0.56 o 
  -2   2  11        6.58        6.18      0.52 o 
  -1   2  11       61.36       57.30      1.52 o 
   0   2  11        3.49        4.80      0.62 o 
   1   2  11        2.39        2.45      0.59 o 
   2   2  11       32.59       30.81      1.04 o 
   3   2  11        1.11        0.35      0.70 o 
   4   2  11        1.61        2.18      0.96 o 
   5   2  11        1.08        2.05      1.05 o 
  -7   3  11      147.69      160.41      6.93 o 
  -6   3  11       29.61       30.74      1.88 o 
  -5   3  11        0.09        1.47      0.72 o 
  -4   3  11       41.54       36.51      1.52 o 
  -3   3  11        2.17        2.83      0.44 o 
  -2   3  11       10.15        9.49      0.76 o 
  -1   3  11       51.07       50.48      1.11 o 
   0   3  11       19.63       20.05      0.86 o 
   1   3  11        6.76        4.42      0.48 o 
   2   3  11       65.75       55.81      2.67 o 
   3   3  11        9.96       10.99      2.78 o 
   4   3  11        0.11        0.98      0.79 o 
   5   3  11       14.22       14.52      2.76 o 
  -7   4  11       20.17       24.64      2.01 o 
  -6   4  11        2.88        4.67      1.06 o 
  -5   4  11        3.34        2.89      1.10 o 
  -4   4  11       22.60       22.23      1.86 o 
  -3   4  11        7.36        5.19      0.54 o 
  -2   4  11        1.31        1.73      0.46 o 
  -1   4  11        3.85        3.90      0.52 o 
   0   4  11        6.35        6.98      0.59 o 
   1   4  11        4.63        3.48      1.24 o 
   2   4  11       14.13       14.18      1.12 o 
   3   4  11        3.09        2.76      0.90 o 
   4   4  11       17.37       15.64      1.57 o 
  -7   5  11        2.80        2.05      1.32 o 
  -6   5  11       13.89       10.03      1.74 o 
  -5   5  11       17.99       21.56      2.13 o 
  -4   5  11       34.18       36.52      1.52 o 
  -3   5  11        1.47        0.58      0.48 o 
  -2   5  11       67.79       63.89      1.66 o 
  -1   5  11        7.27        8.14      0.83 o 
   0   5  11        6.11        4.97      0.90 o 
   1   5  11        4.61        3.87      0.76 o 
   2   5  11       27.33       27.84      1.52 o 
   3   5  11        0.11        0.47      0.68 o 
   4   5  11        1.07        4.78      1.45 o 
  -7   6  11       22.84       23.48      2.58 o 
  -6   6  11       32.26       34.68      2.62 o 
  -5   6  11       81.23       84.60      3.79 o 
  -4   6  11        2.90        2.41      0.76 o 
  -3   6  11       36.98       33.44      1.59 o 
  -2   6  11        8.29        9.91      0.82 o 
  -1   6  11       17.01       20.78      1.49 o 
   0   6  11        3.66        4.99      1.51 o 
   1   6  11       58.29       65.72      2.09 o 
   2   6  11        4.66        4.98      0.87 o 
   3   6  11        6.26        7.06      1.23 o 
  -6   7  11       29.21       31.15      2.45 o 
  -5   7  11       17.70       21.94      2.13 o 
  -4   7  11        1.86        1.12      0.67 o 
  -3   7  11       13.05       14.27      1.50 o 
  -2   7  11       13.44       13.78      3.95 o 
  -1   7  11       18.15       19.90      2.02 o 
   0   7  11        0.00        0.42      0.69 o 
   1   7  11        2.81        3.43      0.77 o 
   2   7  11        0.10        0.24      0.82 o 
  -6   8  11       27.80       32.33      2.39 o 
  -5   8  11        0.02       -0.29      0.63 o 
  -4   8  11       14.49       19.83      2.14 o 
  -3   8  11        0.67        0.28      0.89 o 
  -2   8  11        9.59        9.09      1.89 o 
  -1   8  11       13.30       12.37      1.40 o 
   0   8  11       89.86       93.27      3.02 o 
   1   8  11       10.11       12.74      1.46 o 
  -4   9  11        4.05        6.38      1.62 o 
  -3   9  11       14.03       14.89      3.09 o 
  -2   9  11        6.20        3.65      1.27 o 
  -1   9  11        2.92        3.28      1.30 o 
   0  -9  12        6.17        6.43      1.95 o 
   1  -9  12        5.04        7.15      2.04 o 
   2  -9  12       21.82       22.35      2.16 o 
   3  -9  12        0.68        1.49      1.15 o 
  -2  -8  12      145.51      148.84      4.11 o 
  -1  -8  12       58.15       59.38      2.62 o 
   0  -8  12        7.36        8.85      1.38 o 
   1  -8  12       58.51       61.88      2.51 o 
   2  -8  12        8.38        9.86      1.40 o 
   3  -8  12        0.85        1.91      1.13 o 
   4  -8  12        0.15       -0.07      0.97 o 
  -3  -7  12      100.15      105.91      3.84 o 
  -2  -7  12       65.45       76.85      2.80 o 
  -1  -7  12        0.13        0.82      0.75 o 
   0  -7  12       11.10       10.20      1.20 o 
   1  -7  12        9.88       10.63      1.29 o 
   2  -7  12        2.46        2.82      1.22 o 
   3  -7  12        0.93        1.68      0.72 o 
   4  -7  12        1.83        1.02      0.94 o 
   5  -7  12        0.34       -0.51      0.92 o 
  -4  -6  12        1.15        2.05      0.92 o 
  -3  -6  12       14.22       14.23      1.60 o 
  -2  -6  12       40.28       38.13      1.93 o 
  -1  -6  12       31.37       34.36      2.00 o 
   0  -6  12        0.02        0.71      0.64 o 
   1  -6  12       68.89       66.55      3.90 o 
   2  -6  12       11.14       11.37      1.64 o 
   3  -6  12       71.69       67.46      2.13 o 
   4  -6  12        1.39        1.47      0.79 o 
   5  -6  12        3.16        3.54      1.12 o 
  -5  -5  12       67.56       60.87      2.87 o 
  -4  -5  12        0.05       -0.69      0.69 o 
  -3  -5  12       36.18       37.03      2.35 o 
  -2  -5  12       38.39       35.65      1.90 o 
  -1  -5  12       90.12       89.06      3.02 o 
   0  -5  12       99.59       90.54      2.70 o 
   1  -5  12        0.13       -0.13      0.60 o 
   2  -5  12       63.52       58.21      1.83 o 
   3  -5  12        0.00       -0.22      0.62 o 
   4  -5  12        0.20        0.79      0.73 o 
   5  -5  12        3.00        1.73      1.01 o 
   6  -5  12        0.86        0.58      1.11 o 
  -5  -4  12        0.05        1.12      0.90 o 
  -4  -4  12        3.20        4.77      1.24 o 
  -3  -4  12       45.58       50.96      2.77 o 
  -2  -4  12        3.49        3.32      0.81 o 
  -1  -4  12       59.44       52.44      2.25 o 
   0  -4  12      111.69      113.94      3.02 o 
   1  -4  12       57.95       54.26      1.80 o 
   2  -4  12        1.98        2.20      0.56 o 
   3  -4  12       13.73       12.66      1.24 o 
   4  -4  12       13.35       13.52      1.33 o 
   5  -4  12        4.22        5.72      1.17 o 
   6  -4  12        5.40        4.89      1.34 o 
  -6  -3  12        4.70        3.81      1.21 o 
  -5  -3  12       77.18       75.58      3.61 o 
  -4  -3  12       78.34       82.64      3.69 o 
  -3  -3  12       23.82       22.11      2.02 o 
  -2  -3  12       59.16       50.17      2.14 o 
  -1  -3  12       30.81       30.98      1.42 o 
   0  -3  12       89.83       86.88      2.17 o 
   1  -3  12      118.86      115.69      2.30 o 
   2  -3  12       45.92       41.41      1.36 o 
   3  -3  12        9.21        6.89      0.99 o 
   4  -3  12       13.27       15.02      1.33 o 
   5  -3  12        0.16       -0.23      0.57 o 
   6  -3  12        3.34        2.59      1.23 o 
  -6  -2  12        5.03        3.73      1.37 o 
  -5  -2  12       67.44       67.31      3.52 o 
  -4  -2  12        2.98        3.49      1.21 o 
  -3  -2  12       24.59       24.66      2.21 o 
  -2  -2  12       43.10       41.02      1.58 o 
  -1  -2  12      125.61      120.11      2.86 o 
   0  -2  12      107.49      107.57      2.30 o 
   1  -2  12      116.73      112.80      1.97 o 
   2  -2  12       85.15       81.49      2.75 o 
   3  -2  12       13.26       13.17      1.34 o 
   4  -2  12        2.85        1.63      0.64 o 
   5  -2  12        7.32        6.91      0.86 o 
   6  -2  12       12.81       13.82      2.10 o 
  -7  -1  12       10.18       13.29      2.03 o 
  -6  -1  12       29.19       32.94      2.80 o 
  -5  -1  12       16.30       16.84      2.06 o 
  -4  -1  12        2.77        4.66      1.30 o 
  -3  -1  12        9.19        5.79      1.52 o 
  -2  -1  12      749.31      703.65      9.75 o 
  -1  -1  12      242.68      241.16      3.26 o 
   0  -1  12      336.69      320.53      4.58 o 
   1  -1  12        0.69        1.17      0.42 o 
   2  -1  12      114.80      108.61      2.14 o 
   3  -1  12       35.78       33.85      1.38 o 
   4  -1  12        4.98        2.57      0.91 o 
   5  -1  12        3.25        5.01      1.58 o 
   6  -1  12        2.32        1.97      1.35 o 
  -7   0  12        0.12        1.26      1.17 o 
  -6   0  12       12.70       13.63      2.12 o 
  -5   0  12        1.14        1.59      1.12 o 
  -4   0  12        6.07        5.63      1.45 o 
  -3   0  12       56.25       52.81      2.29 o 
  -2   0  12       10.88       12.46      0.93 o 
  -1   0  12        5.01        5.28      0.54 o 
   0   0  12        5.31        6.63      0.70 o 
   1   0  12        0.12       -0.16      0.34 o 
   2   0  12        1.59        1.89      0.48 o 
   3   0  12       13.12       13.91      1.11 o 
   4   0  12       26.79       28.72      2.01 o 
   5   0  12        2.07        3.05      1.09 o 
  -7   1  12        9.01       11.17      2.15 o 
  -6   1  12        7.14        8.83      1.92 o 
  -5   1  12        2.02        2.62      1.33 o 
  -4   1  12        3.05        3.62      1.35 o 
  -3   1  12        0.51        0.83      0.49 o 
  -2   1  12       66.08       62.37      1.44 o 
  -1   1  12        1.02        1.03      0.38 o 
   0   1  12        1.35        1.70      0.47 o 
   1   1  12       35.60       38.42      1.12 o 
   2   1  12       25.12       22.81      1.07 o 
   3   1  12      148.00      138.62      2.80 o 
   4   1  12        0.14        0.87      1.01 o 
   5   1  12        1.49        2.73      1.19 o 
  -7   2  12        0.77       -0.28      1.20 o 
  -6   2  12        1.08       -0.19      1.13 o 
  -5   2  12       12.09        8.12      1.82 o 
  -4   2  12        4.17        6.57      0.97 o 
  -3   2  12       12.90       11.81      0.98 o 
  -2   2  12        0.97        1.39      0.37 o 
  -1   2  12       66.94       67.13      1.73 o 
   0   2  12       85.89       81.76      1.95 o 
   1   2  12        5.48        5.56      0.66 o 
   2   2  12       17.37       17.63      1.10 o 
   3   2  12        5.47        4.79      1.16 o 
   4   2  12        1.60        1.99      1.68 o 
   5   2  12        3.66        3.99      1.30 o 
  -7   3  12      128.35      143.55      6.63 o 
  -6   3  12        1.46        2.48      0.99 o 
  -5   3  12        7.94        6.45      1.08 o 
  -4   3  12        0.14        0.18      0.65 o 
  -3   3  12       63.22       63.28      3.01 o 
  -2   3  12        1.48        1.85      0.47 o 
  -1   3  12        1.63        1.64      0.58 o 
   0   3  12        8.43        9.54      0.82 o 
   1   3  12       15.27       15.46      0.99 o 
   2   3  12       24.22       26.17      2.92 o 
   3   3  12        0.43        0.86      1.87 o 
   4   3  12        1.78        3.14      1.23 o 
  -7   4  12       29.30       29.56      2.84 o 
  -6   4  12       21.67       28.46      2.56 o 
  -5   4  12        2.24        1.20      1.04 o 
  -4   4  12       65.23       62.56      3.15 o 
  -3   4  12        7.14        8.39      1.06 o 
  -2   4  12        0.01        0.04      0.41 o 
  -1   4  12      239.86      240.54      3.41 o 
   0   4  12        5.30        4.13      0.59 o 
   1   4  12       30.25       34.06      2.40 o 
   2   4  12        7.15        8.99      1.55 o 
   3   4  12        0.63        0.53      1.39 o 
   4   4  12        9.41        8.01      2.53 o 
  -7   5  12      126.80      126.32      5.33 o 
  -6   5  12       65.24       63.63      3.51 o 
  -5   5  12       19.29       21.44      2.17 o 
  -4   5  12       12.11       14.03      1.77 o 
  -3   5  12        5.35        6.85      0.80 o 
  -2   5  12       26.31       26.22      1.57 o 
  -1   5  12      132.15      130.48      2.49 o 
   0   5  12       22.14       20.20      1.49 o 
   1   5  12       19.39       23.56      2.17 o 
   2   5  12        0.78        2.22      0.84 o 
   3   5  12        0.14        2.86      1.11 o 
  -6   6  12        7.69        5.81      1.59 o 
  -5   6  12        1.63        0.69      1.04 o 
  -4   6  12        0.09        1.10      0.68 o 
  -3   6  12       10.25        9.40      0.94 o 
  -2   6  12      247.46      242.75      4.14 o 
  -1   6  12        3.14        5.14      0.99 o 
   0   6  12       14.63       15.70      2.59 o 
   1   6  12       55.53       58.56      3.05 o 
   2   6  12        8.66       10.34      1.27 o 
  -6   7  12        5.31        3.74      1.36 o 
  -5   7  12       24.67       26.67      2.15 o 
  -4   7  12       11.03        9.48      1.07 o 
  -3   7  12        2.08        1.63      1.05 o 
  -2   7  12       21.81       21.81      2.82 o 
  -1   7  12        1.32        2.24      1.35 o 
   0   7  12       10.40       13.33      1.38 o 
   1   7  12       29.09       31.96      2.38 o 
  -5   8  12        1.23       -0.79      1.01 o 
  -4   8  12        1.85        1.21      1.10 o 
  -3   8  12        0.82        0.87      1.08 o 
  -2   8  12       32.68       33.24      2.28 o 
  -1   8  12        2.98        4.61      3.23 o 
   0   8  12        0.01        0.62      1.00 o 
  -1  -8  13       41.93       41.02      2.34 o 
   0  -8  13        6.68        5.31      1.26 o 
   1  -8  13       11.16       11.87      1.44 o 
   2  -8  13       53.78       56.92      2.99 o 
   3  -8  13        2.27        1.57      1.21 o 
  -3  -7  13       55.56       59.20      2.93 o 
  -2  -7  13       47.73       51.41      2.94 o 
  -1  -7  13        9.16        9.98      1.38 o 
   0  -7  13        0.24       -1.32      1.45 o 
   1  -7  13       31.55       35.54      2.09 o 
   2  -7  13        6.88        8.55      1.58 o 
   3  -7  13        5.89        4.82      1.11 o 
   4  -7  13        6.55        3.95      1.26 o 
  -4  -6  13        0.03        0.11      0.83 o 
  -3  -6  13        6.62        6.31      1.33 o 
  -2  -6  13        0.29        0.59      0.71 o 
  -1  -6  13        2.97        2.39      0.91 o 
   0  -6  13        0.80        2.10      1.03 o 
   1  -6  13       44.68       48.47      3.06 o 
   2  -6  13       45.82       48.80      2.30 o 
   3  -6  13        4.58        5.63      0.92 o 
   4  -6  13       35.21       36.22      2.40 o 
   5  -6  13       16.09       14.08      1.75 o 
  -4  -5  13       37.10       39.14      2.53 o 
  -3  -5  13       23.61       28.22      2.21 o 
  -2  -5  13       14.20       12.76      1.37 o 
  -1  -5  13        3.25        2.76      0.91 o 
   0  -5  13        4.10        5.76      1.16 o 
   1  -5  13       62.90       64.01      2.64 o 
   2  -5  13       27.54       28.76      1.48 o 
   3  -5  13       48.93       48.62      2.11 o 
   4  -5  13       22.93       21.17      1.68 o 
   5  -5  13        1.08       -0.33      1.16 o 
  -5  -4  13        4.06        3.21      1.13 o 
  -4  -4  13        5.14        4.72      1.30 o 
  -3  -4  13       53.55       54.09      3.07 o 
  -2  -4  13        4.62        5.37      1.10 o 
  -1  -4  13        0.61        0.84      0.71 o 
   0  -4  13        8.11        7.47      1.52 o 
   1  -4  13       63.45       63.61      2.38 o 
   2  -4  13        0.04        0.64      0.57 o 
   3  -4  13       10.79       10.81      1.27 o 
   4  -4  13        2.09        2.65      0.98 o 
   5  -4  13        1.74        2.23      0.98 o 
  -5  -3  13       24.72       27.93      2.41 o 
  -4  -3  13       44.99       48.15      2.94 o 
  -3  -3  13       14.28       16.30      1.92 o 
  -2  -3  13       16.82       13.55      1.36 o 
  -1  -3  13        4.61        3.69      1.10 o 
   0  -3  13      146.53      139.14      2.95 o 
   1  -3  13      192.52      188.69      3.11 o 
   2  -3  13        0.02        0.51      0.63 o 
   3  -3  13        3.96        4.68      1.05 o 
   4  -3  13        2.68        2.38      0.92 o 
   5  -3  13        8.06        7.81      1.02 o 
  -6  -2  13        1.17        1.53      1.07 o 
  -5  -2  13        5.93        8.23      1.68 o 
  -4  -2  13        1.62        1.80      1.07 o 
  -3  -2  13        0.16       -0.29      0.92 o 
  -2  -2  13        7.51        8.32      1.17 o 
  -1  -2  13       83.67       79.86      2.40 o 
   0  -2  13       17.66       19.24      1.52 o 
   1  -2  13        5.00        5.92      0.79 o 
   2  -2  13        6.00        5.60      1.42 o 
   3  -2  13        0.26        0.88      0.51 o 
   4  -2  13        5.35        5.35      0.82 o 
   5  -2  13        2.69        1.67      0.95 o 
  -6  -1  13        0.36       -0.99      0.99 o 
  -5  -1  13        9.47        9.07      1.76 o 
  -4  -1  13       16.65       17.13      2.08 o 
  -3  -1  13        6.63       10.34      1.73 o 
  -2  -1  13      256.31      239.41      4.55 o 
  -1  -1  13       35.64       36.28      1.86 o 
   0  -1  13       33.95       31.99      1.27 o 
   1  -1  13       23.39       23.16      1.59 o 
   2  -1  13        0.69        0.34      0.46 o 
   3  -1  13        6.12        4.97      0.98 o 
   4  -1  13        3.44        4.37      0.80 o 
   5  -1  13        0.62        1.06      0.92 o 
  -6   0  13       23.53       15.15      2.28 o 
  -5   0  13       61.22       63.23      3.82 o 
  -4   0  13       16.24       19.48      2.31 o 
  -3   0  13       77.82       76.50      3.96 o 
  -2   0  13        5.82        8.15      0.77 o 
  -1   0  13        0.59        0.49      0.40 o 
   0   0  13        4.09        4.42      0.74 o 
   1   0  13       12.28       13.13      0.90 o 
   2   0  13       11.60       11.95      0.95 o 
   3   0  13        1.19        2.31      0.89 o 
   4   0  13        7.44        7.54      1.31 o 
   5   0  13       18.22       16.64      1.81 o 
  -7   1  13        0.48       -1.06      1.06 o 
  -6   1  13        0.44       -1.05      1.05 o 
  -5   1  13        1.72       -0.68      1.10 o 
  -4   1  13       34.73       34.97      2.86 o 
  -3   1  13       13.18       12.48      1.04 o 
  -2   1  13       13.88       14.74      0.95 o 
  -1   1  13       11.39       12.43      1.01 o 
   0   1  13       14.00       12.59      0.87 o 
   1   1  13       14.93       14.89      1.46 o 
   2   1  13        2.29        1.06      0.60 o 
   3   1  13        0.90        2.66      0.94 o 
   4   1  13       68.11       59.02      2.79 o 
   5   1  13        8.77       10.53      3.92 o 
  -7   2  13        0.04        0.38      1.39 o 
  -6   2  13      141.95      145.15      6.42 o 
  -5   2  13        1.77        2.64      1.03 o 
  -4   2  13       28.46       25.90      1.65 o 
  -3   2  13       53.14       40.55      1.65 o 
  -2   2  13        0.87        0.75      0.79 o 
  -1   2  13        0.60        0.54      0.46 o 
   0   2  13       67.42       65.30      1.82 o 
   1   2  13        1.63        2.66      1.05 o 
   2   2  13       16.03       18.97      1.29 o 
   3   2  13       31.48       26.89      3.44 o 
   4   2  13        1.48        2.85      1.63 o 
  -7   3  13       37.76       37.11      4.94 o 
  -6   3  13        0.00        0.77      0.84 o 
  -5   3  13       21.15       29.08      1.93 o 
  -4   3  13        1.83        4.90      1.00 o 
  -3   3  13       55.38       53.02      2.87 o 
  -2   3  13        1.80        1.22      0.68 o 
  -1   3  13        1.55        1.63      0.56 o 
   0   3  13        1.15        0.87      0.57 o 
   1   3  13        8.74        9.83      0.95 o 
   2   3  13        2.94        3.81      1.32 o 
   3   3  13        1.21        3.15      1.18 o 
   4   3  13        1.29        2.71      1.87 o 
  -6   4  13        5.88        7.98      1.72 o 
  -5   4  13        0.02        0.19      1.04 o 
  -4   4  13        1.93        0.59      0.91 o 
  -3   4  13        0.71       -0.20      0.85 o 
  -2   4  13        6.45        7.23      3.17 o 
  -1   4  13        3.62        5.97      0.99 o 
   0   4  13       37.63       41.01      1.86 o 
   1   4  13       62.79       67.03      3.17 o 
   2   4  13       73.08       81.88      3.64 o 
   3   4  13        6.14        6.44      1.82 o 
  -6   5  13       34.02       33.48      2.66 o 
  -5   5  13       11.54       13.46      1.92 o 
  -4   5  13       83.29       90.80      3.99 o 
  -3   5  13        3.80        2.82      1.08 o 
  -2   5  13       21.58       24.91      1.26 o 
  -1   5  13      248.02      257.12      4.32 o 
   0   5  13        7.32        7.48      2.18 o 
   1   5  13        8.09        9.18      1.24 o 
   2   5  13        0.05        0.78      1.22 o 
   3   5  13        2.24        4.32      2.01 o 
  -6   6  13        0.10        1.64      1.25 o 
  -5   6  13       12.81       14.51      1.99 o 
  -4   6  13       51.93       54.32      2.95 o 
  -3   6  13        1.25        2.22      0.73 o 
  -2   6  13       74.95       73.70      2.05 o 
  -1   6  13       41.91       46.43      2.08 o 
   0   6  13        5.67        4.63      1.41 o 
   1   6  13       56.06       61.49      2.53 o 
   2   6  13       44.65       47.26      2.81 o 
  -5   7  13       77.78       83.65      3.79 o 
  -4   7  13       14.27       15.45      1.25 o 
  -3   7  13        0.05        0.30      1.14 o 
  -2   7  13        3.47        2.66      1.13 o 
  -1   7  13       10.98       13.90      1.68 o 
   0   7  13        0.08        1.15      1.03 o 
   1   7  13       12.04       14.66      1.87 o 
  -4   8  13       14.05       13.72      1.94 o 
  -3   8  13       21.66       16.08      2.13 o 
  -2   8  13        9.24       10.85      3.04 o 
  -1   8  13        0.85        2.17      1.16 o 
   0  -8  14        0.06        1.46      1.24 o 
   1  -8  14       26.77       26.22      2.23 o 
   2  -8  14        0.09        1.45      1.08 o 
  -2  -7  14       37.79       37.80      4.49 o 
  -1  -7  14        0.37        1.17      0.94 o 
   0  -7  14        1.65        1.94      0.96 o 
   1  -7  14        1.38        2.83      1.12 o 
   2  -7  14        1.13        1.26      1.83 o 
   3  -7  14        2.94        2.97      0.97 o 
  -3  -6  14        0.30        2.50      1.10 o 
  -2  -6  14        5.02        4.88      1.13 o 
  -1  -6  14       17.82       17.15      1.83 o 
   0  -6  14        0.09        1.13      2.09 o 
   1  -6  14       20.40       17.00      1.62 o 
   2  -6  14       46.40       48.87      2.37 o 
   3  -6  14        9.87        8.82      1.47 o 
   4  -6  14      146.38      144.98      4.59 o 
  -4  -5  14       46.79       50.28      2.96 o 
  -3  -5  14        3.70        4.25      1.27 o 
  -2  -5  14       15.07       10.28      1.35 o 
  -1  -5  14       40.29       36.91      2.13 o 
   0  -5  14        8.75        9.51      1.45 o 
   1  -5  14      194.73      186.13      4.49 o 
   2  -5  14       17.46       15.67      1.27 o 
   3  -5  14      132.36      123.82      4.33 o 
   4  -5  14        3.93        2.69      1.19 o 
  -4  -4  14       21.15       27.37      2.45 o 
  -3  -4  14        2.22        2.20      1.24 o 
  -2  -4  14        1.08        2.60      1.81 o 
  -1  -4  14        4.09        3.14      1.03 o 
   0  -4  14       16.29       14.85      1.64 o 
   1  -4  14       15.86       15.94      1.17 o 
   2  -4  14        3.90        5.29      0.89 o 
   3  -4  14        7.81        8.77      1.41 o 
   4  -4  14        6.30        7.68      1.51 o 
   5  -4  14        1.78        3.45      1.58 o 
  -5  -3  14        4.07        3.32      1.28 o 
  -4  -3  14       33.95       37.05      2.74 o 
  -3  -3  14       14.97       11.66      1.82 o 
  -2  -3  14        3.09        0.60      0.72 o 
  -1  -3  14        1.32        2.41      1.90 o 
   0  -3  14        0.03       -0.03      0.93 o 
   1  -3  14       10.71        9.38      1.14 o 
   2  -3  14       13.71       11.93      1.41 o 
   3  -3  14       72.04       68.88      2.84 o 
   4  -3  14        4.75        4.28      1.14 o 
   5  -3  14       14.94       13.49      3.17 o 
  -5  -2  14        0.21        2.04      1.14 o 
  -4  -2  14       18.08       14.96      2.07 o 
  -3  -2  14        5.21        4.49      1.52 o 
  -2  -2  14       13.29       13.73      3.51 o 
  -1  -2  14        5.52        6.21      1.50 o 
   0  -2  14       11.94       13.60      1.49 o 
   1  -2  14        0.07        0.39      0.59 o 
   2  -2  14       28.53       26.84      2.72 o 
   3  -2  14       17.69       15.13      1.53 o 
   4  -2  14        4.82        5.52      0.84 o 
   5  -2  14        2.15        1.96      0.95 o 
  -6  -1  14       21.03       11.83      2.02 o 
  -5  -1  14       10.50        9.96      1.93 o 
  -4  -1  14       17.78       17.46      2.25 o 
  -3  -1  14        3.24        4.19      1.50 o 
  -2  -1  14       31.93       33.53      2.03 o 
  -1  -1  14       74.99       76.99      1.99 o 
   0  -1  14       20.35       21.01      1.40 o 
   1  -1  14        3.29        3.22      0.87 o 
   2  -1  14       44.25       42.04      3.76 o 
   3  -1  14        4.34        5.07      0.87 o 
   4  -1  14        2.53        2.79      0.78 o 
   5  -1  14        2.81        4.10      1.66 o 
  -6   0  14        3.23        2.70      1.41 o 
  -5   0  14      120.53      136.91      5.89 o 
  -4   0  14        9.14       11.65      2.03 o 
  -3   0  14       42.51       36.15      2.93 o 
  -2   0  14       15.27       17.19      1.19 o 
  -1   0  14        3.26        4.38      0.74 o 
   0   0  14        5.07        6.02      1.00 o 
   1   0  14       24.64       24.42      1.42 o 
   2   0  14        0.01        0.51      0.51 o 
   3   0  14        3.52        4.70      0.80 o 
   4   0  14       33.88       34.41      4.71 o 
  -6   1  14       88.89       92.47      4.98 o 
  -5   1  14       41.37       43.31      3.36 o 
  -4   1  14        0.46       -0.47      1.06 o 
  -3   1  14       11.94       13.89      1.35 o 
  -2   1  14        5.19        5.40      0.85 o 
  -1   1  14       30.49       31.11      1.79 o 
   0   1  14        8.77       10.64      1.24 o 
   1   1  14       12.58       13.83      1.53 o 
   2   1  14       38.27       37.94      2.62 o 
   3   1  14       44.07       41.95      4.19 o 
   4   1  14       74.90       63.66      3.28 o 
  -6   2  14        0.00       -0.12      1.15 o 
  -5   2  14       30.77       33.03      2.01 o 
  -4   2  14       17.67       18.03      1.75 o 
  -3   2  14       54.38       54.55      2.32 o 
  -2   2  14        4.05        3.87      1.63 o 
  -1   2  14       42.47       39.57      1.97 o 
   0   2  14      127.31      129.42      2.80 o 
   1   2  14       24.86       24.07      1.28 o 
   2   2  14       33.83       37.37      2.91 o 
   3   2  14        0.44        1.31      1.17 o 
   4   2  14        0.39        1.77      1.91 o 
  -6   3  14      488.87      522.98     10.01 o 
  -5   3  14        0.03        0.09      1.08 o 
  -4   3  14       59.17       63.00      3.38 o 
  -3   3  14        2.59        4.62      1.30 o 
  -2   3  14        5.26        5.27      1.20 o 
  -1   3  14        1.00        0.48      1.43 o 
   0   3  14        0.61        1.74      0.85 o 
   1   3  14        0.60        2.02      0.68 o 
   2   3  14        0.09        4.72      2.14 o 
   3   3  14       20.90       23.15      3.57 o 
  -6   4  14       29.85       32.40      2.84 o 
  -5   4  14        3.70        3.67      1.34 o 
  -4   4  14       21.43       25.81      2.40 o 
  -3   4  14       31.19       30.96      2.37 o 
  -2   4  14        6.85        8.74      3.07 o 
  -1   4  14       11.03       11.61      1.29 o 
   0   4  14       50.64       56.90      1.91 o 
   1   4  14       22.87       26.94      2.38 o 
   2   4  14      126.72      125.99      4.72 o 
   3   4  14        1.44        3.74      1.97 o 
  -6   5  14       71.46       76.22      4.07 o 
  -5   5  14        4.10        4.17      1.51 o 
  -4   5  14       55.84       55.52      3.18 o 
  -3   5  14       52.36       56.48      3.02 o 
  -2   5  14        0.31        0.69      0.79 o 
  -1   5  14        0.51        0.74      1.39 o 
   0   5  14        3.63        1.75      1.27 o 
   1   5  14        1.89        3.15      2.67 o 
   2   5  14        0.00        3.46      2.04 o 
  -5   6  14       23.86       26.38      2.55 o 
  -4   6  14       40.69       42.80      2.77 o 
  -3   6  14        0.06        3.93      1.05 o 
  -2   6  14       26.59       24.00      2.65 o 
  -1   6  14       28.58       31.07      2.50 o 
   0   6  14        3.85        1.81      1.23 o 
   1   6  14       31.08       37.21      2.49 o 
  -4   7  14        8.98        9.69      1.40 o 
  -3   7  14        0.44        1.03      1.13 o 
  -2   7  14        8.60       10.63      2.83 o 
  -1   7  14        0.55        1.55      1.07 o 
   0   7  14        7.53        5.29      1.47 o 
  -1  -7  15       97.93      101.08      3.73 o 
   0  -7  15        4.83        5.52      2.11 o 
   1  -7  15       39.10       40.22      2.73 o 
   2  -7  15       67.35       61.52      6.17 o 
  -2  -6  15       15.02       16.69      1.67 o 
  -1  -6  15        1.68        1.40      0.92 o 
   0  -6  15        0.03        0.99      0.80 o 
   1  -6  15        1.75        0.99      0.97 o 
   2  -6  15        0.38        1.00      0.91 o 
   3  -6  15        0.26        0.44      1.02 o 
  -3  -5  15        5.34        3.81      1.34 o 
  -2  -5  15       30.71       33.88      2.22 o 
  -1  -5  15        0.33        0.77      0.89 o 
   0  -5  15       15.19       10.98      1.59 o 
   1  -5  15        0.00        0.51      0.87 o 
   2  -5  15       30.06       31.56      1.65 o 
   3  -5  15       15.08       15.33      2.76 o 
   4  -5  15        2.08        1.62      1.11 o 
  -4  -4  15        1.44        0.23      0.98 o 
  -3  -4  15        8.16        8.16      1.67 o 
  -2  -4  15       17.65       20.03      2.12 o 
  -1  -4  15        9.06       10.62      1.49 o 
   0  -4  15       17.60       18.83      3.46 o 
   1  -4  15       10.98       10.32      1.32 o 
   2  -4  15        0.26        0.98      0.78 o 
   3  -4  15        3.01        4.68      1.16 o 
   4  -4  15        0.04       -0.59      0.90 o 
  -4  -3  15        0.80        2.78      1.26 o 
  -3  -3  15       68.04       71.29      3.96 o 
  -2  -3  15        3.37        4.06      1.06 o 
  -1  -3  15        1.32        2.52      1.01 o 
   0  -3  15        2.48        2.89      1.27 o 
   1  -3  15        5.21        4.47      1.65 o 
   2  -3  15        4.15        3.53      1.00 o 
   3  -3  15        1.63        0.75      1.62 o 
   4  -3  15        0.41        1.99      1.02 o 
  -5  -2  15       34.99       39.04      3.07 o 
  -4  -2  15       68.75       81.69      4.31 o 
  -3  -2  15        0.01        1.36      1.30 o 
  -2  -2  15       17.59       20.66      2.67 o 
  -1  -2  15       44.98       40.70      2.99 o 
   0  -2  15       81.56       83.50      2.79 o 
   1  -2  15        0.14        0.78      0.75 o 
   2  -2  15       17.65       15.21      1.61 o 
   3  -2  15        0.97        0.09      0.80 o 
   4  -2  15        0.62        0.37      1.72 o 
  -5  -1  15       26.21       30.17      2.97 o 
  -4  -1  15        0.01        0.50      1.28 o 
  -3  -1  15        0.47        0.21      1.17 o 
  -2  -1  15        0.94       -0.27      0.70 o 
  -1  -1  15      235.13      220.32      4.34 o 
   0  -1  15       93.74       93.62      3.49 o 
   1  -1  15       16.92       14.49      1.51 o 
   2  -1  15        8.99        9.73      1.35 o 
   3  -1  15       21.10       23.11      1.80 o 
   4  -1  15        9.71       10.37      1.03 o 
  -5   0  15       70.54       77.37      4.58 o 
  -4   0  15        2.12        3.26      1.47 o 
  -3   0  15        1.43        1.75      1.34 o 
  -2   0  15       40.00       35.79      1.69 o 
  -1   0  15       33.41       33.95      1.66 o 
   0   0  15       32.79       29.82      4.95 o 
   1   0  15       20.55       23.51      1.99 o 
   2   0  15       12.94       12.93      1.04 o 
   3   0  15       44.46       48.81      1.77 o 
   4   0  15       14.40       17.44      1.83 o 
  -6   1  15       28.99       29.73      3.23 o 
  -5   1  15       69.41       82.22      4.79 o 
  -4   1  15        0.01       -0.78      1.20 o 
  -3   1  15       49.13       51.09      3.23 o 
  -2   1  15        0.02        0.39      0.61 o 
  -1   1  15       12.04       11.38      1.34 o 
   0   1  15        4.57        6.19      1.23 o 
   1   1  15       14.58       14.31      1.06 o 
   2   1  15       13.74       12.67      1.18 o 
   3   1  15        1.68        1.40      1.45 o 
  -6   2  15        3.48        1.24      1.47 o 
  -5   2  15       19.30       17.64      2.19 o 
  -4   2  15        0.06       -0.01      0.79 o 
  -3   2  15       49.22       50.71      3.03 o 
  -2   2  15       18.49       15.81      4.16 o 
  -1   2  15        1.47        2.05      0.82 o 
   0   2  15        0.00        0.20      0.53 o 
   1   2  15       54.71       52.91      1.78 o 
   2   2  15       78.05       72.94      4.67 o 
   3   2  15       88.45       94.59      3.61 o 
  -6   3  15       14.39       12.87      2.09 o 
  -5   3  15       37.66       32.74      2.67 o 
  -4   3  15        7.13       12.75      1.97 o 
  -3   3  15       32.54       39.82      2.69 o 
  -2   3  15       30.95       32.42      1.96 o 
  -1   3  15        1.45        1.95      0.74 o 
   0   3  15       14.05       17.12      1.50 o 
   1   3  15        0.20        4.01      1.86 o 
   2   3  15        0.24        1.84      1.85 o 
   3   3  15       12.32       10.83      1.63 o 
  -5   4  15       15.60       13.62      2.07 o 
  -4   4  15        0.35        1.29      1.20 o 
  -3   4  15       31.00       29.10      2.36 o 
  -2   4  15        5.21        4.72      1.03 o 
  -1   4  15       12.17       14.25      2.77 o 
   0   4  15       19.54       19.03      2.25 o 
   1   4  15        0.08        1.53      2.34 o 
   2   4  15       18.54       25.07      3.74 o 
  -5   5  15        2.33        3.85      1.56 o 
  -4   5  15        1.74        2.87      1.32 o 
  -3   5  15        5.92        5.80      1.47 o 
  -2   5  15        0.05        0.49      0.78 o 
  -1   5  15       31.27       27.99      3.53 o 
   0   5  15       99.74      100.44      4.27 o 
   1   5  15       24.50       20.38      3.40 o 
  -4   6  15        0.01       -0.13      1.05 o 
  -3   6  15        1.37        2.47      1.18 o 
  -2   6  15        1.15        5.55      1.96 o 
  -1   6  15       70.70       74.09      5.26 o 
   0   6  15       15.60       17.86      3.26 o 
  -1  -6  16        0.45        0.77      0.95 o 
   0  -6  16        2.26        4.36      1.29 o 
   1  -6  16        0.80        2.00      1.07 o 
   2  -6  16        0.81        1.93      0.88 o 
  -2  -5  16       10.35        7.49      1.77 o 
  -1  -5  16        2.37        2.94      1.05 o 
   0  -5  16        6.93        7.27      1.49 o 
   1  -5  16        0.30        1.24      1.00 o 
   2  -5  16        2.44        2.11      1.52 o 
   3  -5  16        2.17        2.39      1.53 o 
  -3  -4  16        8.48        7.79      1.75 o 
  -2  -4  16        5.58        7.90      1.38 o 
  -1  -4  16        5.20        5.50      1.35 o 
   0  -4  16        0.36        0.39      0.84 o 
   1  -4  16        0.13        0.63      0.72 o 
   2  -4  16        2.66        2.74      1.01 o 
   3  -4  16        4.64        5.61      1.30 o 
  -4  -3  16        4.02        4.04      1.46 o 
  -3  -3  16       41.44       42.02      3.22 o 
  -2  -3  16        2.08        1.75      1.00 o 
  -1  -3  16        0.63        0.35      0.85 o 
   0  -3  16        1.27        1.86      0.73 o 
   1  -3  16       13.44       16.60      1.54 o 
   2  -3  16        9.48        9.95      1.52 o 
   3  -3  16        2.56        4.36      1.20 o 
  -4  -2  16       18.37       24.82      2.77 o 
  -3  -2  16        6.08        5.79      1.82 o 
  -2  -2  16       23.11       28.30      2.13 o 
  -1  -2  16       10.96       11.42      2.26 o 
   0  -2  16        1.36        1.30      0.73 o 
   1  -2  16       41.47       45.36      2.35 o 
   2  -2  16        7.68        7.95      1.37 o 
   3  -2  16        0.05        1.15      0.95 o 
  -5  -1  16       84.04       79.82      4.61 o 
  -4  -1  16       73.10       82.95      4.61 o 
  -3  -1  16       34.36       31.78      3.18 o 
  -2  -1  16        7.02        5.40      1.22 o 
  -1  -1  16      110.05      107.18      5.22 o 
   0  -1  16        5.36        7.08      1.26 o 
   1  -1  16        0.59        1.68      0.88 o 
   2  -1  16        0.42        0.87      0.77 o 
   3  -1  16        0.16       -0.45      1.02 o 
  -5   0  16        0.23        1.45      1.53 o 
  -4   0  16       84.21       91.36      4.99 o 
  -3   0  16       67.96       73.74      4.42 o 
  -2   0  16      144.32      145.23      3.54 o 
  -1   0  16        0.46        0.23      0.82 o 
   0   0  16        6.47        4.32      1.06 o 
   1   0  16       12.71       18.69      4.16 o 
   2   0  16        0.83       -0.29      0.74 o 
   3   0  16       27.20       30.08      2.10 o 
  -5   1  16      146.57      157.43      6.96 o 
  -4   1  16       10.77        9.48      1.41 o 
  -3   1  16       18.78       20.85      1.76 o 
  -2   1  16       62.78       58.25      2.55 o 
  -1   1  16        5.71        7.48      1.20 o 
   0   1  16        3.06        3.78      1.07 o 
   1   1  16        0.00        1.08      1.95 o 
   2   1  16        1.23        1.06      0.67 o 
   3   1  16        1.02        2.19      2.18 o 
  -5   2  16       43.94       45.71      2.41 o 
  -4   2  16        1.42        3.75      1.35 o 
  -3   2  16        0.46        0.10      1.06 o 
  -2   2  16       40.86       36.30      3.12 o 
  -1   2  16        0.00        0.92      0.75 o 
   0   2  16       29.30       26.74      1.81 o 
   1   2  16        0.17       -0.10      0.58 o 
   2   2  16       27.32       29.93      2.90 o 
  -5   3  16      127.45      134.04      5.58 o 
  -4   3  16       15.42       21.65      2.42 o 
  -3   3  16       62.43       54.14      3.23 o 
  -2   3  16        3.00        4.84      1.11 o 
  -1   3  16        0.30        0.76      1.05 o 
   0   3  16        0.01        0.69      0.61 o 
   1   3  16        0.31        1.81      0.98 o 
   2   3  16        8.57        8.23      2.96 o 
  -4   4  16        4.49        5.24      1.65 o 
  -3   4  16       13.93       14.13      2.02 o 
  -2   4  16        0.04        1.56      1.01 o 
  -1   4  16        0.24        1.09      1.13 o 
   0   4  16       13.75       19.17      3.27 o 
   1   4  16        0.59        1.61      1.59 o 
  -4   5  16        0.00       -0.39      1.10 o 
  -3   5  16        2.23        7.84      1.53 o 
  -2   5  16        2.96        3.20      0.99 o 
  -1   5  16       13.11       15.94      3.01 o 
   0   5  16       37.09       39.70      4.38 o 
   0  -5  17        0.01        1.08      1.05 o 
   1  -5  17        3.10        3.94      1.28 o 
  -2  -4  17        1.96        1.90      1.45 o 
  -1  -4  17       13.50       14.73      1.85 o 
   0  -4  17        1.93        2.09      1.06 o 
   1  -4  17       35.18       35.26      1.97 o 
   2  -4  17        0.10        0.58      0.87 o 
  -3  -3  17        0.46        1.29      1.27 o 
  -2  -3  17       29.69       29.19      3.12 o 
  -1  -3  17        1.73        0.82      0.99 o 
   0  -3  17        0.27       -0.16      0.78 o 
   1  -3  17        0.02        1.03      0.96 o 
   2  -3  17        0.00        0.75      0.91 o 
  -3  -2  17       24.78       25.07      2.96 o 
  -2  -2  17       12.52       19.58      2.76 o 
  -1  -2  17       34.36       36.11      1.90 o 
   0  -2  17        7.44        7.94      1.37 o 
   1  -2  17       42.70       40.74      7.77 o 
   2  -2  17        7.08        7.39      1.38 o 
  -4  -1  17       61.07       63.57      4.22 o 
  -3  -1  17        3.94        2.53      1.59 o 
  -2  -1  17       44.90       49.27      2.12 o 
  -1  -1  17        9.21        8.33      1.17 o 
   0  -1  17       56.62       56.37      2.67 o 
   1  -1  17       13.50       12.63      1.65 o 
   2  -1  17        5.08        3.23      1.06 o 
  -4   0  17        8.16        5.96      1.85 o 
  -3   0  17        0.17        0.52      0.90 o 
  -2   0  17        0.44        1.03      0.97 o 
  -1   0  17       20.79       19.56      4.89 o 
   0   0  17       14.86       13.19      1.59 o 
   1   0  17       11.80       14.34      1.61 o 
   2   0  17        7.59        6.07      1.20 o 
  -4   1  17        9.47        9.50      1.49 o 
  -3   1  17        7.90        9.96      1.91 o 
  -2   1  17        8.24        9.10      3.08 o 
  -1   1  17        2.01        4.32      1.48 o 
   0   1  17        7.32        8.98      1.41 o 
   1   1  17        0.41        0.73      0.82 o 
   2   1  17        0.84        2.24      1.84 o 
  -4   2  17        1.90        3.71      1.55 o 
  -3   2  17        0.30        1.46      1.22 o 
  -2   2  17        2.02        1.59      2.02 o 
  -1   2  17       13.28       14.16      1.60 o 
   0   2  17        0.82       -0.73      0.73 o 
   1   2  17        4.84        3.02      1.02 o 
  -4   3  17       15.80       19.07      2.42 o 
  -3   3  17        4.29        2.56      1.34 o 
  -2   3  17        0.00        1.12      0.75 o 
  -1   3  17        0.37        0.40      1.48 o 
   0   3  17        0.73        1.79      1.75 o 
  -3   4  17        4.07        6.67      1.67 o 
  -2   4  17        8.51       10.42      1.45 o 
  -1   4  17        4.63        4.26      1.48 o 
  -1  -3  18        6.42        7.56      1.49 o 
   0  -3  18        0.57        0.83      0.81 o 
  -2  -2  18       16.13       19.74      2.91 o 
  -1  -2  18        0.98        1.91      0.83 o 
   0  -2  18       25.88       27.11      4.91 o 
   1  -2  18        6.35        7.07      1.37 o 
  -2  -1  18       21.41       23.90      2.37 o 
  -1  -1  18       28.69       30.21      2.22 o 
   0  -1  18      105.86      105.03      3.85 o 
   1  -1  18       31.40       34.68      2.41 o 
  -3   0  18        7.22        8.53      1.43 o 
  -2   0  18       13.60       14.31      2.22 o 
  -1   0  18       57.65       53.84      2.65 o 
   0   0  18       23.48       22.01      2.00 o 
   1   0  18        0.23        1.56      0.97 o 
  -3   1  18        0.14        1.54      1.26 o 
  -2   1  18        0.00        0.12      1.25 o 
  -1   1  18        1.71        2.09      1.08 o 
   0   1  18        4.94        8.15      1.62 o 
  -2   2  18        2.07        1.64      1.26 o 
  -1   2  18       15.37       13.65      1.64 o 
                                                 
